# Supplementary material for: Gene Expression Analysis before and after the Pelvic Flexure in the Epithelium of the Equine Hindgut
Source: Animals (Basel). 2024 Aug 8;14(16):2303. doi: 10.3390/ani14162303 (PMC11350661; doi:10.3390/ani14162303)
Supplement: Supplementary file 1 [file animals-14-02303-s001.zip]

Archive with 1 entries (1 files):
- moss-et-al_supplemental.xlsx
