# Supplementary material for: Gene Expression Analysis before and after the Pelvic Flexure in the Epithelium of the Equine Hindgut
Source: Animals (Basel). 2024 Aug 8;14(16):2303. doi: 10.3390/ani14162303 (PMC11350661; doi:10.3390/ani14162303)
Supplement: Supplementary file 1 [file animals-14-02303-s001.zip › moss-et-al_supplemental.xlsx]

## Sheet: Table S1
Table S1: Sequencing Results Summary
Sample		Read Length	Sequence Reads	% GC	% Duplication
Horse	Tissue
One	Right Ventral Colon	66 bp	22311131	0.47	0.517
	Left Ventral Colon	66 bp	26261555	0.44	0.648
	Pelvic Flexure	66 bp	20973831	0.48	0.501
	Left Dorsal Colon	66 bp	19928926	0.47	0.57
	Right Dorsal Colon	66 bp	21598494	0.48	0.502
Two	Right Ventral Colon	66 bp	25793114	0.46	0.59
	Left Ventral Colon	66 bp	21763631	0.45	0.528
	Pelvic Flexure	66 bp	18178616	0.46	0.521
	Left Dorsal Colon	66 bp	23124398	0.49	0.594
	Right Dorsal Colon	66 bp	30913609	0.46	0.622
Three	Right Ventral Colon	66 bp	21950810	0.47	0.531
	Left Ventral Colon	66 bp	23166097	0.49	0.538
	Pelvic Flexure	66 bp	18403414	0.47	0.507
	Left Dorsal Colon	66 bp	22219139	0.48	0.573
	Right Dorsal Colon	66 bp	28908596	0.49	0.568
H2O Negative Control		66 bp	57475	0.48	0.333
Undetermined Reads		66 bp	14468231	0.37	0.693
Total			360021067	//////	//////
Mean			2.3033e+07	0.470667	0.554
SD			3.58162e+06	0.0148645	0.0453636

## Sheet: Table S2
Table S2: Mapping Results Summary
Sample		Unique Alignment		Mutiple Alignment		No Alignment		Overall Alignment
Horse	Tissue	Reads	%	Reads	%	Reads	%
One	Right Ventral Colon	19478652	0.873046	1614274	0.0723529	1218205	0.0546008	0.945399
	Left Ventral Colon	21573527	0.821487	1841687	0.0701286	2846341	0.108384	0.891616
	Pelvic Flexure	18364036	0.875569	1442260	0.0687647	1167535	0.0556663	0.944334
	Left Dorsal Colon	15311253	0.768293	3283848	0.164778	1333825	0.0669291	0.933071
	Right Dorsal Colon	18806179	0.870717	1632993	0.0756068	1159322	0.0536761	0.946324
Two	Right Ventral Colon	21616000	0.838053	1823801	0.0707088	2353313	0.091238	0.908762
	Left Ventral Colon	18380890	0.844569	1489666	0.0684475	1893075	0.0869834	0.913017
	Pelvic Flexure	15859532	0.872428	1193734	0.0656669	1125350	0.0619052	0.938095
	Left Dorsal Colon	18235066	0.788564	3524129	0.152399	1365203	0.0590373	0.940963
	Right Dorsal Colon	25707539	0.831593	2309218	0.0746991	2896852	0.093708	0.906292
Three	Right Ventral Colon	18883039	0.860243	1776660	0.0809382	1291111	0.0588184	0.941182
	Left Ventral Colon	20530630	0.886236	1684450	0.0727119	951017	0.0410521	0.958948
	Pelvic Flexure	16094008	0.874512	1288641	0.0700218	1020765	0.0554661	0.944534
	Left Dorsal Colon	19256044	0.866642	1965147	0.0884439	997948	0.0449139	0.955086
	Right Dorsal Colon	25334402	0.876362	2092143	0.072371	1482051	0.0512668	0.948733
Mean		1.95621e+07	0.849888	1.93084e+06	0.0845359	1.54013e+06	0.0655764	0.934424
SD		3.04513e+06	0.0347256	666626	0.0306572	651457	0.0198927	0.0198927

## Sheet: Table S3
Table S3: Genes with tissue-restricted expression by tissue
Right Ventral Colon (RVC)			Left Ventral Colon (LVC)			Pelvic Flexure (PF)			Left Dorsal Colon (LDC)			Right Dorsal Colon (RDC)
Ensembl ID	Gene Symbol		Ensembl ID	Gene Symbol		Ensembl ID	Gene Symbol		Ensembl ID	Gene Symbol		Ensembl ID	Gene Symbol
ENSECAG00000000065	ADGRA1		ENSECAG00000000344	PON1		ENSECAG00000000774			ENSECAG00000000201	SOHLH2		ENSECAG00000000636
ENSECAG00000000093			ENSECAG00000000401			ENSECAG00000001208			ENSECAG00000000403			ENSECAG00000000657	CDCP2
ENSECAG00000000143	SPATA4		ENSECAG00000000554	KPNA7		ENSECAG00000001371	ZBED2		ENSECAG00000000604			ENSECAG00000001094	OR6B13
ENSECAG00000000679	PDX1		ENSECAG00000000705	MARCHF10		ENSECAG00000002542			ENSECAG00000000815	GRK1		ENSECAG00000002681	SLITRK1
ENSECAG00000000779	SERPINB12		ENSECAG00000001871			ENSECAG00000002695			ENSECAG00000000866			ENSECAG00000002819
ENSECAG00000000941	FAM187A		ENSECAG00000002616	LRRC3C		ENSECAG00000003015			ENSECAG00000001246	RPRM		ENSECAG00000003027	TFAP2E
ENSECAG00000001271			ENSECAG00000002755	B3GALT1		ENSECAG00000003553	CCDC148		ENSECAG00000001492	OR5A24		ENSECAG00000003222	GPR61
ENSECAG00000002620			ENSECAG00000004144	FOXB1		ENSECAG00000003618			ENSECAG00000001660			ENSECAG00000003289	RAPSN
ENSECAG00000002857			ENSECAG00000005240			ENSECAG00000004241	ASIP		ENSECAG00000002228	PTCHD4		ENSECAG00000003335
ENSECAG00000003028			ENSECAG00000005380			ENSECAG00000004280			ENSECAG00000002417	LRRTM3		ENSECAG00000003430
ENSECAG00000003978	NPY2R		ENSECAG00000005738	ELOVL2		ENSECAG00000004376			ENSECAG00000002750			ENSECAG00000004220	SLC6A11
ENSECAG00000005111	RFX4		ENSECAG00000007127	HS3ST2		ENSECAG00000005922			ENSECAG00000003123	NOBOX		ENSECAG00000005030
ENSECAG00000005576			ENSECAG00000007246	CDH8		ENSECAG00000006330	AK8		ENSECAG00000003478			ENSECAG00000005188
ENSECAG00000006102	GJC3		ENSECAG00000008576	CD300E		ENSECAG00000007574	NTM		ENSECAG00000005117	KCTD4		ENSECAG00000005976
ENSECAG00000006372			ENSECAG00000008995	HCRTR1		ENSECAG00000008734			ENSECAG00000005602	SHD		ENSECAG00000006257	SNTG2
ENSECAG00000006447			ENSECAG00000009064	WNT1		ENSECAG00000008842	ASB10		ENSECAG00000006237			ENSECAG00000006678
ENSECAG00000006777	CFAP46		ENSECAG00000009225			ENSECAG00000008953	RNF151		ENSECAG00000006656			ENSECAG00000007163
ENSECAG00000007401	PLPPR1		ENSECAG00000009252	GALNT9		ENSECAG00000009130			ENSECAG00000006914	ELFN2		ENSECAG00000007284	SLC35F3
ENSECAG00000007783			ENSECAG00000009526	CFAP73		ENSECAG00000009466	CYP2B6		ENSECAG00000006978	XKR4		ENSECAG00000007642	IL20RA
ENSECAG00000007988			ENSECAG00000009596			ENSECAG00000010598			ENSECAG00000006986	SLC26A5		ENSECAG00000007854
ENSECAG00000008551	SLC22A7		ENSECAG00000009731	SPATC1		ENSECAG00000010647			ENSECAG00000007792	EFCAB6		ENSECAG00000008232
ENSECAG00000008702			ENSECAG00000009916	GRIA4		ENSECAG00000011119	ST8SIA3		ENSECAG00000008153	CYP1A2		ENSECAG00000008345
ENSECAG00000009058			ENSECAG00000010064	OLFM3		ENSECAG00000011375	FAM135B		ENSECAG00000009004	TGM5		ENSECAG00000008553
ENSECAG00000009475	CDHR1		ENSECAG00000010669	CRB1		ENSECAG00000011842	PTPN5		ENSECAG00000009198			ENSECAG00000008595	GRM3
ENSECAG00000009684			ENSECAG00000010676			ENSECAG00000011908	ACCSL		ENSECAG00000009213	WNT7A		ENSECAG00000009414	TMPRSS11A
ENSECAG00000010121			ENSECAG00000011123	GABRG1		ENSECAG00000012710	C23H9orf153		ENSECAG00000009405	LHX2		ENSECAG00000009446	PNLIP
ENSECAG00000010664	GNRH1		ENSECAG00000011649	IRS4		ENSECAG00000012909	KRT38		ENSECAG00000010548	PNMT		ENSECAG00000009599
ENSECAG00000010707			ENSECAG00000011955			ENSECAG00000013028	PSMA8		ENSECAG00000011217			ENSECAG00000009734	KRT28
ENSECAG00000010822	C3H16orf86		ENSECAG00000012009			ENSECAG00000013175	TPH2		ENSECAG00000011919	DLK2		ENSECAG00000010399	SLC30A2
ENSECAG00000010864	ABCG5		ENSECAG00000012501			ENSECAG00000013556			ENSECAG00000011965	OLR1		ENSECAG00000010607	ZDHHC22
ENSECAG00000010972			ENSECAG00000012751	CCKBR		ENSECAG00000013651	TRIM29		ENSECAG00000011979	FTCD		ENSECAG00000010714	SVOPL
ENSECAG00000010973	IL7R		ENSECAG00000012775	PRSS55		ENSECAG00000013880			ENSECAG00000012117	RS1		ENSECAG00000010770
ENSECAG00000011312	RSPH14		ENSECAG00000012873			ENSECAG00000014527	LRRD1		ENSECAG00000012643	DHRS2		ENSECAG00000010968
ENSECAG00000011319			ENSECAG00000013767			ENSECAG00000014991	LCN6		ENSECAG00000012728			ENSECAG00000011283
ENSECAG00000012320			ENSECAG00000014318	CSN1S1		ENSECAG00000016682	RIT2		ENSECAG00000013327	SLC24A1		ENSECAG00000011502	OSTN
ENSECAG00000012494	LINGO4		ENSECAG00000014331	PRMT8		ENSECAG00000016778	MKX		ENSECAG00000014221			ENSECAG00000011748	NLRP14
ENSECAG00000013022	ACTC1		ENSECAG00000014545	SLC17A4		ENSECAG00000017118			ENSECAG00000014413			ENSECAG00000011813	CNBD2
ENSECAG00000013699	LYZL4		ENSECAG00000015064	WFIKKN2		ENSECAG00000017513	DTHD1		ENSECAG00000014454	STRA8		ENSECAG00000011990	TSPAN10
ENSECAG00000013741	MORC1		ENSECAG00000015722			ENSECAG00000017851			ENSECAG00000014930	SLC6A18		ENSECAG00000012468
ENSECAG00000013931	FSIP2		ENSECAG00000015975	CNTN6		ENSECAG00000018211			ENSECAG00000015310	ST6GALNAC5		ENSECAG00000012616	GRIN3A
ENSECAG00000014171	TAF7L		ENSECAG00000016023	CCNO		ENSECAG00000018239	MS4A14		ENSECAG00000015532	C3H4orf17		ENSECAG00000012959	BPIFB3
ENSECAG00000014483	HSD3B2		ENSECAG00000016792			ENSECAG00000018260	TFF1		ENSECAG00000015651	ARSF		ENSECAG00000013209	POU6F2
ENSECAG00000014562	FUT9		ENSECAG00000017171	AMER3		ENSECAG00000018591			ENSECAG00000015943	SYT3		ENSECAG00000013464	RRH
ENSECAG00000014790			ENSECAG00000017959	OVCH2		ENSECAG00000018700			ENSECAG00000015998	ABRA		ENSECAG00000013510
ENSECAG00000014805			ENSECAG00000018460			ENSECAG00000019145			ENSECAG00000016024			ENSECAG00000013614	H1-8
ENSECAG00000014944	CUZD1		ENSECAG00000018730	CPA4		ENSECAG00000019440	IMPG1		ENSECAG00000016026	FEV		ENSECAG00000013752	NR5A1
ENSECAG00000014976	SLC4A5		ENSECAG00000019047	PAH		ENSECAG00000021286			ENSECAG00000016544			ENSECAG00000014103	RXFP2
ENSECAG00000015350			ENSECAG00000019084	DLX6		ENSECAG00000021531	CRB2		ENSECAG00000017274	KRT15		ENSECAG00000014432
ENSECAG00000015971	DUT		ENSECAG00000020076	ASAH1		ENSECAG00000021729	SRRM4		ENSECAG00000017600	CNTN2		ENSECAG00000015102	MYOZ3
ENSECAG00000016198			ENSECAG00000020845	TRIM71		ENSECAG00000021992	TKTL1		ENSECAG00000017824	TERB1		ENSECAG00000015189	FAM216B
ENSECAG00000016293	NANOS3		ENSECAG00000020894			ENSECAG00000022036			ENSECAG00000017972	SYT14		ENSECAG00000015253	RIMS4
ENSECAG00000016411			ENSECAG00000021125	TFAP2C		ENSECAG00000023604	KLHDC7A		ENSECAG00000018259			ENSECAG00000015483
ENSECAG00000016714			ENSECAG00000021537	FNDC7		ENSECAG00000023950	ADGRF2		ENSECAG00000018325	NKX6-3		ENSECAG00000015642	CATIP
ENSECAG00000017590			ENSECAG00000021541	KHDRBS2		ENSECAG00000024032	KCNK9		ENSECAG00000018408	INSYN2B		ENSECAG00000015705	KRT42
ENSECAG00000017660	MUC5AC		ENSECAG00000021556			ENSECAG00000024741	GSC		ENSECAG00000018954	NCCRP1		ENSECAG00000016275	GPRC5D
ENSECAG00000017690	TMEM266		ENSECAG00000021906	RGSL1		ENSECAG00000024814	SRARP		ENSECAG00000019176	KRT80		ENSECAG00000016310	LHFPL3
ENSECAG00000018753			ENSECAG00000022280			ENSECAG00000025194			ENSECAG00000019417	ZNF541		ENSECAG00000016331	IL1RAPL1
ENSECAG00000018973	ENTHD1		ENSECAG00000022352	CLUL1		ENSECAG00000025578			ENSECAG00000019564			ENSECAG00000016366	ASIC1
ENSECAG00000019404	MMP27		ENSECAG00000022593			ENSECAG00000025678			ENSECAG00000019641	CPA1		ENSECAG00000016934	IL31RA
ENSECAG00000019805	WSCD2		ENSECAG00000023333	CDH4		ENSECAG00000025716	SNORA49		ENSECAG00000020826	COL10A1		ENSECAG00000016983	ANKRD1
ENSECAG00000019844	MYH7		ENSECAG00000023616	DDX4		ENSECAG00000026395	U1		ENSECAG00000021104			ENSECAG00000017028	DEFB124
ENSECAG00000019887	ZMYND12		ENSECAG00000024051	AADAC		ENSECAG00000026427	SNORA19		ENSECAG00000021268			ENSECAG00000017080	SLC5A2
ENSECAG00000020106	GSG1		ENSECAG00000024090	PCDH8		ENSECAG00000026526	eca-mir-372		ENSECAG00000021427	DMBX1		ENSECAG00000017745
ENSECAG00000020264	CCL25		ENSECAG00000024414	TBX4		ENSECAG00000026663			ENSECAG00000021532	AMBN		ENSECAG00000018171	MFRP
ENSECAG00000020701	CAV3		ENSECAG00000024726	TFR2		ENSECAG00000026677			ENSECAG00000021563	CLEC2D		ENSECAG00000018448	TTLL9
ENSECAG00000021392	COL26A1		ENSECAG00000024840			ENSECAG00000026704	U6		ENSECAG00000021726	ZNF556		ENSECAG00000018589	GNAT1
ENSECAG00000022069	RAB9B		ENSECAG00000025136	ERICH6		ENSECAG00000027116			ENSECAG00000021991	GPR139		ENSECAG00000018639	PLAC1
ENSECAG00000022616	OPRD1		ENSECAG00000025157	SHISA6		ENSECAG00000027124			ENSECAG00000024250	HCRTR2		ENSECAG00000018669	KLHL34
ENSECAG00000023205	OPN1SW		ENSECAG00000025255			ENSECAG00000027388	U6		ENSECAG00000024556	GARIN2		ENSECAG00000018766	IYD
ENSECAG00000023881			ENSECAG00000025420	eca-mir-191b		ENSECAG00000027488			ENSECAG00000024625	TH		ENSECAG00000018990	NR2E1
ENSECAG00000024685	NPM2		ENSECAG00000025521	MIR15A		ENSECAG00000027553			ENSECAG00000024667	MYH2		ENSECAG00000019211
ENSECAG00000024850			ENSECAG00000025752	U6		ENSECAG00000027580	eca-mir-632		ENSECAG00000024858	MARCHF11		ENSECAG00000019267
ENSECAG00000024853	RSPO2		ENSECAG00000025770	eca-mir-138-1		ENSECAG00000027768			ENSECAG00000025067			ENSECAG00000019302	GJD2
ENSECAG00000024855			ENSECAG00000026036	eca-mir-545		ENSECAG00000027795			ENSECAG00000025073	GHRL		ENSECAG00000019380
ENSECAG00000024952	TEKT1		ENSECAG00000026608			ENSECAG00000027897			ENSECAG00000025112			ENSECAG00000019734	APOBEC4
ENSECAG00000024969	SLC13A5		ENSECAG00000026681	U6		ENSECAG00000027967			ENSECAG00000025306	SNORA2B		ENSECAG00000019998	AKNAD1
ENSECAG00000025071			ENSECAG00000027078	SNORD124		ENSECAG00000028008			ENSECAG00000025393	SNORD90		ENSECAG00000020515	CFAP74
ENSECAG00000025246	U1		ENSECAG00000027195			ENSECAG00000028061			ENSECAG00000025580			ENSECAG00000020703	SULT1C3
ENSECAG00000025550	U6		ENSECAG00000027487			ENSECAG00000028149			ENSECAG00000025656	eca-mir-23a		ENSECAG00000021049	GDAP1L1
ENSECAG00000025913	MIR378A		ENSECAG00000027649			ENSECAG00000028320			ENSECAG00000025691	U2		ENSECAG00000021256	SI
ENSECAG00000026066	U6		ENSECAG00000027775			ENSECAG00000028474			ENSECAG00000025803	SNORA69		ENSECAG00000021298	ENAM
ENSECAG00000026150	Y_RNA		ENSECAG00000027820			ENSECAG00000028523			ENSECAG00000025847			ENSECAG00000021367	POPDC3
ENSECAG00000026246	U6		ENSECAG00000027893			ENSECAG00000028577			ENSECAG00000026020			ENSECAG00000021759	WNT3
ENSECAG00000026447			ENSECAG00000027964			ENSECAG00000028593			ENSECAG00000026031	U6		ENSECAG00000021854	CASQ2
ENSECAG00000026627			ENSECAG00000027974			ENSECAG00000028913			ENSECAG00000026103			ENSECAG00000022577	AANAT
ENSECAG00000026762			ENSECAG00000027989			ENSECAG00000029060			ENSECAG00000026156			ENSECAG00000022919	SIX1
ENSECAG00000026886	POU3F1		ENSECAG00000028044			ENSECAG00000029128			ENSECAG00000026368	U6		ENSECAG00000023069	PIP5KL1
ENSECAG00000027043	SCARNA11		ENSECAG00000028125	U7		ENSECAG00000029157			ENSECAG00000026369	MIR140		ENSECAG00000023276
ENSECAG00000027113			ENSECAG00000028156			ENSECAG00000029437			ENSECAG00000026556	eca-mir-181b		ENSECAG00000023469	FAM131C
ENSECAG00000027203	U6		ENSECAG00000028176			ENSECAG00000029563			ENSECAG00000026592			ENSECAG00000023552	FABP12
ENSECAG00000027494			ENSECAG00000028221			ENSECAG00000029833			ENSECAG00000026629			ENSECAG00000024570	BRINP2
ENSECAG00000027533			ENSECAG00000028340			ENSECAG00000029886			ENSECAG00000026679			ENSECAG00000024662
ENSECAG00000027773			ENSECAG00000028427			ENSECAG00000030000			ENSECAG00000026736	U6		ENSECAG00000024736
ENSECAG00000027802			ENSECAG00000028436			ENSECAG00000030225			ENSECAG00000027014	SCARNA18		ENSECAG00000025341	U6
ENSECAG00000027869			ENSECAG00000028481			ENSECAG00000030248			ENSECAG00000027125	SCARNA8		ENSECAG00000025418	SNORD113-9
ENSECAG00000027892			ENSECAG00000028537			ENSECAG00000030369			ENSECAG00000027227	SNORD108		ENSECAG00000025496	eca-mir-302a
ENSECAG00000027906			ENSECAG00000028722			ENSECAG00000030620			ENSECAG00000027316	Y_RNA		ENSECAG00000025600
ENSECAG00000028203			ENSECAG00000028871			ENSECAG00000030659			ENSECAG00000027354	SCARNA1		ENSECAG00000025616	SNORA74
ENSECAG00000028375			ENSECAG00000028887			ENSECAG00000030713			ENSECAG00000027382			ENSECAG00000025839
ENSECAG00000028461			ENSECAG00000028946			ENSECAG00000030735			ENSECAG00000027396			ENSECAG00000025880	U6
ENSECAG00000028491			ENSECAG00000029106			ENSECAG00000030775			ENSECAG00000027473			ENSECAG00000025888	eca-mir-215
ENSECAG00000028533			ENSECAG00000029188			ENSECAG00000030895			ENSECAG00000027709			ENSECAG00000025890
ENSECAG00000028557			ENSECAG00000029342			ENSECAG00000031040			ENSECAG00000027769			ENSECAG00000025892
ENSECAG00000028568			ENSECAG00000029345			ENSECAG00000031329			ENSECAG00000027915			ENSECAG00000026142	U6
ENSECAG00000028591			ENSECAG00000029471			ENSECAG00000031455			ENSECAG00000027935			ENSECAG00000026309
ENSECAG00000028637			ENSECAG00000029812			ENSECAG00000031499			ENSECAG00000028076			ENSECAG00000026318	U6
ENSECAG00000028653			ENSECAG00000029875			ENSECAG00000031508			ENSECAG00000028170			ENSECAG00000026461	eca-mir-328
ENSECAG00000028808	eca-mir-9138		ENSECAG00000030036			ENSECAG00000031529	NYX		ENSECAG00000028243	C2CD4D		ENSECAG00000026628
ENSECAG00000029037			ENSECAG00000030106	eca-mir-9014-1		ENSECAG00000031572			ENSECAG00000028377			ENSECAG00000026971
ENSECAG00000029306	CAMK2N2		ENSECAG00000030511			ENSECAG00000031583			ENSECAG00000028380			ENSECAG00000027010
ENSECAG00000029402			ENSECAG00000030514			ENSECAG00000031821			ENSECAG00000028393			ENSECAG00000027283
ENSECAG00000029422			ENSECAG00000030560			ENSECAG00000032080			ENSECAG00000028561			ENSECAG00000027369	SNORA47
ENSECAG00000029450	U6		ENSECAG00000030577			ENSECAG00000032182			ENSECAG00000028772			ENSECAG00000027455
ENSECAG00000029463			ENSECAG00000030817			ENSECAG00000032417			ENSECAG00000028896			ENSECAG00000027518
ENSECAG00000029547			ENSECAG00000030883			ENSECAG00000032574			ENSECAG00000028948			ENSECAG00000027576
ENSECAG00000029566			ENSECAG00000030994			ENSECAG00000032674			ENSECAG00000029007			ENSECAG00000027847
ENSECAG00000029609			ENSECAG00000031193			ENSECAG00000032754			ENSECAG00000029070			ENSECAG00000027866
ENSECAG00000029751			ENSECAG00000031236			ENSECAG00000032862			ENSECAG00000029110			ENSECAG00000027891	APCDD1L
ENSECAG00000029804			ENSECAG00000031310			ENSECAG00000032957			ENSECAG00000029239			ENSECAG00000027991
ENSECAG00000030069			ENSECAG00000031356			ENSECAG00000032968			ENSECAG00000029380			ENSECAG00000028002
ENSECAG00000030294			ENSECAG00000031460			ENSECAG00000033259			ENSECAG00000029440			ENSECAG00000028010	TEX54
ENSECAG00000030315			ENSECAG00000031466			ENSECAG00000033642			ENSECAG00000029458	eca-mir-8951		ENSECAG00000028059
ENSECAG00000030339			ENSECAG00000031556			ENSECAG00000033716			ENSECAG00000029493			ENSECAG00000028108
ENSECAG00000030363			ENSECAG00000031557			ENSECAG00000033838			ENSECAG00000029685			ENSECAG00000028276
ENSECAG00000030464			ENSECAG00000031615			ENSECAG00000034332			ENSECAG00000029755			ENSECAG00000028344
ENSECAG00000030468			ENSECAG00000031750			ENSECAG00000034537			ENSECAG00000029795			ENSECAG00000028355
ENSECAG00000030515			ENSECAG00000031758			ENSECAG00000034594			ENSECAG00000030402			ENSECAG00000028419	eca-mir-1379
ENSECAG00000030533			ENSECAG00000031924			ENSECAG00000034884			ENSECAG00000030467			ENSECAG00000028595
ENSECAG00000030540			ENSECAG00000032026			ENSECAG00000034959			ENSECAG00000030628			ENSECAG00000028612
ENSECAG00000030691	GSTA3		ENSECAG00000032036			ENSECAG00000034986			ENSECAG00000030697			ENSECAG00000028773
ENSECAG00000030704			ENSECAG00000032043			ENSECAG00000035017			ENSECAG00000030769			ENSECAG00000028815
ENSECAG00000030840			ENSECAG00000032084			ENSECAG00000035034			ENSECAG00000030784			ENSECAG00000028824
ENSECAG00000030924			ENSECAG00000032135			ENSECAG00000035036			ENSECAG00000030866			ENSECAG00000028844
ENSECAG00000030957			ENSECAG00000032166			ENSECAG00000035047	eca-mir-9107		ENSECAG00000030876			ENSECAG00000029011
ENSECAG00000031159			ENSECAG00000032330	eca-mir-9074		ENSECAG00000035143			ENSECAG00000031004			ENSECAG00000029025
ENSECAG00000031183			ENSECAG00000032504			ENSECAG00000035145			ENSECAG00000031028			ENSECAG00000029028	COL11A2
ENSECAG00000031285			ENSECAG00000032523			ENSECAG00000035150			ENSECAG00000031035			ENSECAG00000029213
ENSECAG00000031334			ENSECAG00000032550	C10H19orf81		ENSECAG00000035232	CDNF		ENSECAG00000031073			ENSECAG00000029240
ENSECAG00000031653			ENSECAG00000032661			ENSECAG00000035331			ENSECAG00000031164			ENSECAG00000029383
ENSECAG00000031661			ENSECAG00000032666			ENSECAG00000035345			ENSECAG00000031196			ENSECAG00000029537
ENSECAG00000031903	eca-mir-9087		ENSECAG00000032828			ENSECAG00000035863			ENSECAG00000031208			ENSECAG00000029587
ENSECAG00000032335			ENSECAG00000032897			ENSECAG00000035892			ENSECAG00000031321	FGF3		ENSECAG00000029695
ENSECAG00000032420			ENSECAG00000033005			ENSECAG00000035906			ENSECAG00000031431			ENSECAG00000029750
ENSECAG00000032425			ENSECAG00000033007			ENSECAG00000036058			ENSECAG00000031518			ENSECAG00000029798
ENSECAG00000032578	eca-mir-9163		ENSECAG00000033098			ENSECAG00000036220			ENSECAG00000031617			ENSECAG00000029807
ENSECAG00000032655			ENSECAG00000033241			ENSECAG00000036296			ENSECAG00000031795			ENSECAG00000029855
ENSECAG00000032756			ENSECAG00000033334			ENSECAG00000036629			ENSECAG00000031810			ENSECAG00000029880
ENSECAG00000032909			ENSECAG00000033493	eca-mir-8958		ENSECAG00000036651			ENSECAG00000031856			ENSECAG00000029887
ENSECAG00000032954			ENSECAG00000033497			ENSECAG00000037074			ENSECAG00000032124			ENSECAG00000029902
ENSECAG00000033032			ENSECAG00000033545			ENSECAG00000037164			ENSECAG00000032130			ENSECAG00000029969
ENSECAG00000033070			ENSECAG00000033608			ENSECAG00000037302	OAZ1		ENSECAG00000032262			ENSECAG00000030116
ENSECAG00000033183			ENSECAG00000033631			ENSECAG00000037414	U6		ENSECAG00000032264			ENSECAG00000030148
ENSECAG00000033258	U6		ENSECAG00000033640			ENSECAG00000037415			ENSECAG00000032320			ENSECAG00000030167
ENSECAG00000033267			ENSECAG00000033927			ENSECAG00000037499			ENSECAG00000032325	U6		ENSECAG00000030237
ENSECAG00000033284			ENSECAG00000033997			ENSECAG00000037550			ENSECAG00000032342			ENSECAG00000030338
ENSECAG00000033343			ENSECAG00000034002			ENSECAG00000037631			ENSECAG00000032568			ENSECAG00000030415
ENSECAG00000033510			ENSECAG00000034078			ENSECAG00000037673	GJC2		ENSECAG00000032704			ENSECAG00000030428
ENSECAG00000033514			ENSECAG00000034147			ENSECAG00000037712			ENSECAG00000032743			ENSECAG00000030466
ENSECAG00000033530			ENSECAG00000034181			ENSECAG00000037720			ENSECAG00000032857			ENSECAG00000030484
ENSECAG00000033578	U6		ENSECAG00000034349			ENSECAG00000037843			ENSECAG00000033282	COL20A1		ENSECAG00000030557
ENSECAG00000033733	eca-mir-8986b		ENSECAG00000034369			ENSECAG00000037973			ENSECAG00000033364	AKAIN1		ENSECAG00000030594	eca-mir-8986a
ENSECAG00000033744			ENSECAG00000034483			ENSECAG00000037990			ENSECAG00000033405			ENSECAG00000030608
ENSECAG00000033755			ENSECAG00000034545			ENSECAG00000037997			ENSECAG00000033437			ENSECAG00000030635
ENSECAG00000033929	MIXL1		ENSECAG00000034558			ENSECAG00000038288			ENSECAG00000033462			ENSECAG00000030705
ENSECAG00000033982			ENSECAG00000034619			ENSECAG00000038766			ENSECAG00000033583			ENSECAG00000030834
ENSECAG00000034259			ENSECAG00000034722			ENSECAG00000038881			ENSECAG00000033625			ENSECAG00000030851
ENSECAG00000034350			ENSECAG00000034743			ENSECAG00000038987			ENSECAG00000033888	eca-mir-9021		ENSECAG00000030879	KCNJ9
ENSECAG00000034498			ENSECAG00000034757			ENSECAG00000039001			ENSECAG00000033919			ENSECAG00000030945
ENSECAG00000034546			ENSECAG00000034769			ENSECAG00000039130			ENSECAG00000033944			ENSECAG00000030971
ENSECAG00000034643			ENSECAG00000034825			ENSECAG00000039198			ENSECAG00000034140			ENSECAG00000030983
ENSECAG00000034706			ENSECAG00000034836			ENSECAG00000039213			ENSECAG00000034142			ENSECAG00000030986
ENSECAG00000034814			ENSECAG00000034865			ENSECAG00000039312			ENSECAG00000034202			ENSECAG00000031220
ENSECAG00000034880			ENSECAG00000034877			ENSECAG00000039464			ENSECAG00000034293			ENSECAG00000031277
ENSECAG00000035093			ENSECAG00000035009			ENSECAG00000040191			ENSECAG00000034653			ENSECAG00000031566
ENSECAG00000035142			ENSECAG00000035033			ENSECAG00000040334			ENSECAG00000034662			ENSECAG00000031577
ENSECAG00000035252			ENSECAG00000035065			ENSECAG00000040355	eca-mir-1271b		ENSECAG00000035187			ENSECAG00000031599
ENSECAG00000035378			ENSECAG00000035155			ENSECAG00000040483			ENSECAG00000035209			ENSECAG00000031618
ENSECAG00000035379			ENSECAG00000035288			ENSECAG00000040514			ENSECAG00000035307			ENSECAG00000031733
ENSECAG00000035421			ENSECAG00000035390			ENSECAG00000040552	eca-mir-9077		ENSECAG00000035547			ENSECAG00000032083
ENSECAG00000035490	ARL14EPL		ENSECAG00000035574			ENSECAG00000040621			ENSECAG00000035576			ENSECAG00000032157
ENSECAG00000035501			ENSECAG00000035582						ENSECAG00000035656			ENSECAG00000032256
ENSECAG00000035517			ENSECAG00000035613						ENSECAG00000036069			ENSECAG00000032324
ENSECAG00000035565			ENSECAG00000035617						ENSECAG00000036283			ENSECAG00000032334
ENSECAG00000035685			ENSECAG00000035707						ENSECAG00000036362			ENSECAG00000032361
ENSECAG00000035703			ENSECAG00000035723						ENSECAG00000036501			ENSECAG00000032428
ENSECAG00000035742	eca-mir-9112		ENSECAG00000035749						ENSECAG00000036681			ENSECAG00000032450
ENSECAG00000035795			ENSECAG00000035767						ENSECAG00000036718			ENSECAG00000032479
ENSECAG00000035801			ENSECAG00000035779						ENSECAG00000036855			ENSECAG00000032516
ENSECAG00000035938			ENSECAG00000035812						ENSECAG00000036917			ENSECAG00000032922
ENSECAG00000036059	NALF1		ENSECAG00000035826	U6					ENSECAG00000037165			ENSECAG00000032996
ENSECAG00000036134			ENSECAG00000035877						ENSECAG00000037306			ENSECAG00000033006
ENSECAG00000036148	AMH		ENSECAG00000035979						ENSECAG00000037331			ENSECAG00000033053
ENSECAG00000036200			ENSECAG00000036062						ENSECAG00000037401			ENSECAG00000033228
ENSECAG00000036211			ENSECAG00000036093						ENSECAG00000037485			ENSECAG00000033251	PRSS21
ENSECAG00000036259			ENSECAG00000036122						ENSECAG00000037541			ENSECAG00000033323
ENSECAG00000036329			ENSECAG00000036168						ENSECAG00000037571			ENSECAG00000033414
ENSECAG00000036338			ENSECAG00000036189						ENSECAG00000037590			ENSECAG00000033429
ENSECAG00000036618			ENSECAG00000036444						ENSECAG00000037665			ENSECAG00000033600
ENSECAG00000036692			ENSECAG00000036609						ENSECAG00000037737			ENSECAG00000033633
ENSECAG00000036802			ENSECAG00000036647	U6					ENSECAG00000038006			ENSECAG00000033644
ENSECAG00000036856	OR4F13		ENSECAG00000036682	U6					ENSECAG00000038177			ENSECAG00000033685
ENSECAG00000036860	eca-mir-9149		ENSECAG00000036739						ENSECAG00000038223			ENSECAG00000033710
ENSECAG00000036869			ENSECAG00000036998						ENSECAG00000038256	VRTN		ENSECAG00000033738
ENSECAG00000037228			ENSECAG00000037037	eca-mir-703					ENSECAG00000038486			ENSECAG00000033804
ENSECAG00000037353			ENSECAG00000037177						ENSECAG00000038518			ENSECAG00000033805
ENSECAG00000037403			ENSECAG00000037287						ENSECAG00000038707			ENSECAG00000033817
ENSECAG00000037500			ENSECAG00000037507						ENSECAG00000038752			ENSECAG00000033864
ENSECAG00000037634			ENSECAG00000037668						ENSECAG00000038820			ENSECAG00000034028	SPINK7
ENSECAG00000037674			ENSECAG00000037681						ENSECAG00000038994			ENSECAG00000034113	CITED4
ENSECAG00000037725			ENSECAG00000037724						ENSECAG00000039047			ENSECAG00000034146
ENSECAG00000037741			ENSECAG00000037970						ENSECAG00000039173			ENSECAG00000034180
ENSECAG00000037871			ENSECAG00000038038	OR7D20					ENSECAG00000039281	Metazoa_SRP		ENSECAG00000034261
ENSECAG00000037924			ENSECAG00000038062						ENSECAG00000039355			ENSECAG00000034331
ENSECAG00000038218			ENSECAG00000038120						ENSECAG00000039379			ENSECAG00000034424
ENSECAG00000038301			ENSECAG00000038208						ENSECAG00000039414	CA15		ENSECAG00000034441	eca-mir-9094
ENSECAG00000038535			ENSECAG00000038342	eca-mir-9097					ENSECAG00000039517			ENSECAG00000034535
ENSECAG00000038542			ENSECAG00000038540						ENSECAG00000039545			ENSECAG00000034721
ENSECAG00000038566			ENSECAG00000038859	eca-mir-9126					ENSECAG00000039663			ENSECAG00000034725
ENSECAG00000038587			ENSECAG00000038902						ENSECAG00000039667	eca-mir-9165		ENSECAG00000034792
ENSECAG00000038599			ENSECAG00000038967						ENSECAG00000039758			ENSECAG00000034837
ENSECAG00000038628			ENSECAG00000038976						ENSECAG00000039896			ENSECAG00000034849
ENSECAG00000038664			ENSECAG00000038995						ENSECAG00000040006			ENSECAG00000034874
ENSECAG00000038734			ENSECAG00000039127						ENSECAG00000040124			ENSECAG00000034926
ENSECAG00000038849			ENSECAG00000039174						ENSECAG00000040186			ENSECAG00000034967
ENSECAG00000038883			ENSECAG00000039325						ENSECAG00000040202			ENSECAG00000034992
ENSECAG00000039016			ENSECAG00000039365						ENSECAG00000040216			ENSECAG00000035004
ENSECAG00000039035			ENSECAG00000039429						ENSECAG00000040267			ENSECAG00000035046
ENSECAG00000039079			ENSECAG00000039455						ENSECAG00000040378			ENSECAG00000035133
ENSECAG00000039145			ENSECAG00000039730						ENSECAG00000040489			ENSECAG00000035166
ENSECAG00000039297			ENSECAG00000039759						ENSECAG00000040495			ENSECAG00000035225
ENSECAG00000039386			ENSECAG00000039856						ENSECAG00000040525			ENSECAG00000035506
ENSECAG00000039452			ENSECAG00000040058						ENSECAG00000040605			ENSECAG00000035531
ENSECAG00000039509			ENSECAG00000040315						ENSECAG00000040653	eca-mir-9006		ENSECAG00000035674
ENSECAG00000039537			ENSECAG00000040356									ENSECAG00000035737
ENSECAG00000039583			ENSECAG00000040376									ENSECAG00000035787
ENSECAG00000039693			ENSECAG00000040553									ENSECAG00000035804
ENSECAG00000039728			ENSECAG00000040558									ENSECAG00000035862
ENSECAG00000039889												ENSECAG00000035926
ENSECAG00000039894												ENSECAG00000035955
ENSECAG00000039932												ENSECAG00000036118
ENSECAG00000039998												ENSECAG00000036256
ENSECAG00000040002												ENSECAG00000036490
ENSECAG00000040022												ENSECAG00000036668
ENSECAG00000040497												ENSECAG00000036700
ENSECAG00000040616												ENSECAG00000036774
												ENSECAG00000036821
												ENSECAG00000036871
												ENSECAG00000036974
												ENSECAG00000036980
												ENSECAG00000036995
												ENSECAG00000037018
												ENSECAG00000037026	OLIG1
												ENSECAG00000037116
												ENSECAG00000037181
												ENSECAG00000037423
												ENSECAG00000037427	eca-mir-9061
												ENSECAG00000037434
												ENSECAG00000037650
												ENSECAG00000037686	NXPH1
												ENSECAG00000037688
												ENSECAG00000037828
												ENSECAG00000037875
												ENSECAG00000037975
												ENSECAG00000037986
												ENSECAG00000038064
												ENSECAG00000038091
												ENSECAG00000038127
												ENSECAG00000038213
												ENSECAG00000038267
												ENSECAG00000038304
												ENSECAG00000038376
												ENSECAG00000038749
												ENSECAG00000038756	eca-mir-8967
												ENSECAG00000038770
												ENSECAG00000038819
												ENSECAG00000038847
												ENSECAG00000038857	TAFA4
												ENSECAG00000038993
												ENSECAG00000039172
												ENSECAG00000039180
												ENSECAG00000039207
												ENSECAG00000039278
												ENSECAG00000039334
												ENSECAG00000039362
												ENSECAG00000039410
												ENSECAG00000039471
												ENSECAG00000039595
												ENSECAG00000039623
												ENSECAG00000039648
												ENSECAG00000039662
												ENSECAG00000039697
												ENSECAG00000039715
												ENSECAG00000039733
												ENSECAG00000039750
												ENSECAG00000039795
												ENSECAG00000039836
												ENSECAG00000039897
												ENSECAG00000040021	PRTN3
												ENSECAG00000040027
												ENSECAG00000040059
												ENSECAG00000040212
												ENSECAG00000040331
												ENSECAG00000040348
												ENSECAG00000040388
												ENSECAG00000040486
												ENSECAG00000040602
												ENSECAG00000040649

## Sheet: Table S4
Table S4: Differentially Expressed Genes Right Ventral Colon versus Pelvic Flexure
RVC vs PF Ensembl ID	Gene Name	baseMean	log2FoldChange	lfcSE	stat	pvalue	padj
ENSECAG00000028424		157.225	22.5719	2.2479	10.0414	1e-23	1.63e-19
ENSECAG00000020130		438.304	10.7919	2.24906	4.7984	1.6e-06	0.000651183
ENSECAG00000029806		123.573	8.97073	2.04464	4.38745	1.15e-05	0.00270697
ENSECAG00000032397		49.4887	8.69377	1.93934	4.48284	7.37e-06	0.00194604
ENSECAG00000033822		586.166	8.54615	1.8663	4.5792	4.67e-06	0.00136884
ENSECAG00000030143		54.3089	7.70819	1.64611	4.68268	2.83e-06	0.00106942
ENSECAG00000028124		34.4612	7.27799	1.76369	4.12657	3.68e-05	0.00571107
ENSECAG00000037198	AKR1C1	5562.46	6.93079	1.65304	4.19277	2.76e-05	0.00504267
ENSECAG00000035010		227.805	6.81351	1.48729	4.58115	4.62e-06	0.00136884
ENSECAG00000012400		285.083	6.63205	1.38114	4.80188	1.57e-06	0.000651183
ENSECAG00000012533	RSPH4A	5.74968	6.4031	1.69295	3.7822	0.000155446	0.01714
ENSECAG00000033112		20.1428	6.30375	1.88734	3.34002	0.000837713	0.0494312
ENSECAG00000037880		3.21052	5.38154	1.39275	3.86396	0.000111564	0.0136611
ENSECAG00000028153		3.33332	5.09111	1.47454	3.45268	0.000555054	0.0386308
ENSECAG00000035360		15.4399	4.25263	0.983252	4.32507	1.52e-05	0.00335593
ENSECAG00000006701		7.90787	4.17047	1.00802	4.1373	3.51e-05	0.00560782
ENSECAG00000030104		17.6533	4.14746	0.99597	4.16424	3.12e-05	0.00541233
ENSECAG00000033428		181.823	4.12395	1.11196	3.70871	0.000208319	0.0201946
ENSECAG00000037570		13.4682	4.11054	0.988131	4.15991	3.18e-05	0.00545787
ENSECAG00000022733	ACER1	50.89	3.88573	1.15386	3.3676	0.000758249	0.046658
ENSECAG00000015351	C1H14orf93	22.3299	3.68032	0.720718	5.10646	3.28e-07	0.000184341
ENSECAG00000011963		600.908	3.42984	0.851865	4.02627	5.67e-05	0.00809552
ENSECAG00000017620	GRIA2	8.81808	3.39194	0.902349	3.75901	0.000170588	0.0180911
ENSECAG00000020693	HIF3A	52.2273	3.37174	0.501479	6.7236	1.77e-11	1.03e-07
ENSECAG00000012889	TMEM108	37.1306	3.35964	0.791594	4.24415	2.19e-05	0.00435804
ENSECAG00000013719	NXPE1	412.53	3.32064	0.620092	5.35508	8.55e-08	6.96e-05
ENSECAG00000021278	CFAP43	29.3188	3.15558	0.808187	3.90451	9.44e-05	0.0120128
ENSECAG00000009766	CMAH	830.802	3.15039	0.908356	3.46823	0.000523897	0.037753
ENSECAG00000018184		32.8345	3.09648	0.914225	3.387	0.000706603	0.0446037
ENSECAG00000030336	ZAR1L	6.68965	2.95617	0.859307	3.44018	0.000581337	0.0393965
ENSECAG00000002797		15.3161	2.89059	0.756128	3.82288	0.0001319	0.0153437
ENSECAG00000024845	PI16	20.2097	2.6966	0.783046	3.44373	0.000573741	0.0392603
ENSECAG00000011887	ADAMTSL2	80.424	2.53964	0.608689	4.17232	3.02e-05	0.00533756
ENSECAG00000021708		82.1071	2.53119	0.725207	3.4903	0.000482485	0.0353953
ENSECAG00000039788		23.1935	2.49655	0.568466	4.39173	1.12e-05	0.00269328
ENSECAG00000022656		15.8363	2.3875	0.638109	3.74153	0.000182906	0.0188532
ENSECAG00000038560		24.2621	2.36705	0.566538	4.1781	2.94e-05	0.00526072
ENSECAG00000015147	POLL	44.6526	2.26904	0.541892	4.18725	2.82e-05	0.00510939
ENSECAG00000023126		228.559	2.24893	0.617016	3.64484	0.000267557	0.0240742
ENSECAG00000020666	ZNF311	14.8766	2.23469	0.550146	4.062	4.87e-05	0.00720345
ENSECAG00000000771	TP73	30.7507	2.21191	0.638791	3.46264	0.000534898	0.0381111
ENSECAG00000040185	CPHL1	13.6827	2.18522	0.646635	3.37938	0.000726495	0.0455065
ENSECAG00000022791		31.9202	2.17385	0.596394	3.64499	0.000267398	0.0240742
ENSECAG00000011408	ANKRD13B	19.0937	2.1626	0.506419	4.27038	1.95e-05	0.00403399
ENSECAG00000008973	TMEM25	26.1673	2.1613	0.525248	4.11482	3.87e-05	0.00595341
ENSECAG00000035026		18.4384	2.0999	0.536879	3.91132	9.18e-05	0.0117712
ENSECAG00000005924	TSKU	288.393	2.06025	0.450086	4.57745	4.71e-06	0.00136884
ENSECAG00000014775	CLNK	21.4391	2.02757	0.533949	3.7973	0.000146279	0.0164297
ENSECAG00000012933		374.012	1.9824	0.493324	4.01844	5.86e-05	0.00823302
ENSECAG00000011344	GABRA3	30.8823	1.95447	0.419915	4.65445	3.25e-06	0.00117566
ENSECAG00000031293		18.4954	1.93161	0.48483	3.98411	6.77e-05	0.00919276
ENSECAG00000034647		70.601	1.92726	0.377148	5.1101	3.22e-07	0.000184341
ENSECAG00000003160	ZNF502	34.1833	1.91551	0.502119	3.81485	0.000136265	0.015519
ENSECAG00000020696		24.9431	1.89044	0.455959	4.14609	3.38e-05	0.00559667
ENSECAG00000008254	CRYZ	111.844	1.81296	0.381676	4.74999	2.03e-06	0.000808034
ENSECAG00000015721	NDEL1	286.917	1.80773	0.478868	3.775	0.000160007	0.0173725
ENSECAG00000005844	RGL3	122.422	1.74796	0.36348	4.80896	1.52e-06	0.000650229
ENSECAG00000009322	TSPYL5	25.3942	1.74315	0.470473	3.7051	0.00021131	0.0202935
ENSECAG00000020997	TFB1M	179.742	1.73764	0.477153	3.64168	0.000270869	0.0240887
ENSECAG00000010245	ZNF365	24.8063	1.73687	0.450973	3.85138	0.000117455	0.0140754
ENSECAG00000014672	TNFRSF11A	187.831	1.735	0.29364	5.9086	3.45e-09	5.11e-06
ENSECAG00000005400	TLR12	44.8046	1.72357	0.423154	4.07316	4.64e-05	0.00699382
ENSECAG00000000268	CST7	27.3508	1.71645	0.481708	3.56325	0.000366287	0.0298486
ENSECAG00000035314		946.692	1.66656	0.458652	3.63361	0.000279484	0.0244714
ENSECAG00000018166	NR1H4	53.7268	1.63367	0.433564	3.76801	0.000164554	0.0177479
ENSECAG00000011618	EDN1	95.82	1.63104	0.402055	4.05675	4.98e-05	0.00730084
ENSECAG00000011898	SPEF2	43.6285	1.62702	0.422442	3.85147	0.000117413	0.0140754
ENSECAG00000010145	LPL	73.3959	1.6199	0.374838	4.32161	1.55e-05	0.00336354
ENSECAG00000012470	PLA2G4F	57.2822	1.61871	0.427245	3.78871	0.000151429	0.0168916
ENSECAG00000007220	HEYL	43.8183	1.60298	0.348122	4.60465	4.13e-06	0.00130519
ENSECAG00000008040	ADGRB3	22.8874	1.58533	0.454927	3.4848	0.000492512	0.0358083
ENSECAG00000016679	GALNT15	75.3682	1.57285	0.447078	3.51807	0.000434697	0.033089
ENSECAG00000006848	SLC27A6	82.2172	1.55567	0.466628	3.33386	0.000856493	0.0498173
ENSECAG00000010270	BBS2	102.601	1.54883	0.383543	4.03822	5.39e-05	0.00783162
ENSECAG00000007455	CARD14	109.25	1.53639	0.449746	3.41614	0.000635163	0.04231
ENSECAG00000003105	CXCR6	97.1258	1.49607	0.322275	4.64221	3.45e-06	0.00120619
ENSECAG00000018147		1139.76	1.48455	0.357392	4.15384	3.27e-05	0.00548924
ENSECAG00000021772	KCNH6	75.1832	1.4689	0.375161	3.91538	9.03e-05	0.0116666
ENSECAG00000010291	LRRC17	128.486	1.45976	0.342657	4.26012	2.04e-05	0.00415942
ENSECAG00000012826	CDO1	73.9756	1.43193	0.384483	3.72429	0.000195864	0.0198127
ENSECAG00000014287	OMD	66.6522	1.42935	0.414845	3.4455	0.00057001	0.0392603
ENSECAG00000021296	RFTN2	205.11	1.42659	0.402638	3.54311	0.000395432	0.0315686
ENSECAG00000014687	ECHDC3	57.1412	1.42278	0.395129	3.6008	0.000317242	0.0269094
ENSECAG00000006796	ZSCAN26	27.7554	1.41107	0.3923	3.59692	0.000322004	0.0270318
ENSECAG00000019120		252.022	1.39574	0.415074	3.36262	0.000772066	0.0470931
ENSECAG00000031881	RNASE13	46.7701	1.36875	0.40859	3.34993	0.000808309	0.0485761
ENSECAG00000023430	TRPM2	70.2148	1.36803	0.367905	3.71843	0.000200466	0.0200294
ENSECAG00000008121		55.5092	1.36587	0.303444	4.50123	6.76e-06	0.00185334
ENSECAG00000019111	CD163	704.331	1.35945	0.290572	4.67854	2.89e-06	0.00106942
ENSECAG00000035548		140.304	1.33099	0.249516	5.33428	9.59e-08	7.44e-05
ENSECAG00000010025	GPC3	380.111	1.30984	0.340561	3.84612	0.000120002	0.0142654
ENSECAG00000014240	IFT46	120.498	1.30696	0.385669	3.38881	0.000701964	0.0445234
ENSECAG00000010888	CD160	78.329	1.27912	0.361998	3.53351	0.000410078	0.0323127
ENSECAG00000013893	SCARA5	1303.51	1.26703	0.342035	3.7044	0.000211896	0.0202935
ENSECAG00000015583	SLC19A3	433.92	1.26427	0.340621	3.71167	0.000205894	0.0201946
ENSECAG00000016735	VCAM1	2667.17	1.25924	0.345903	3.64046	0.000272156	0.0240887
ENSECAG00000010939	ANGPTL1	258.31	1.25464	0.345461	3.63177	0.000281484	0.0245147
ENSECAG00000034280		69.4832	1.25418	0.355495	3.52797	0.000418758	0.0323127
ENSECAG00000037848		519.12	1.24516	0.349826	3.55935	0.000371768	0.0301225
ENSECAG00000016054	GNGT2	54.0024	1.23547	0.356091	3.46953	0.000521375	0.0377383
ENSECAG00000019101	TINAG	115.015	1.20074	0.353334	3.39832	0.000678014	0.0439867
ENSECAG00000018933	WNT4	55.8754	1.19779	0.348142	3.44051	0.000580616	0.0393965
ENSECAG00000006322	GPR55	43.1243	1.17662	0.340074	3.45991	0.000540359	0.0381111
ENSECAG00000024423	SLCO2B1	442.201	1.15467	0.22209	5.19911	2e-07	0.000130447
ENSECAG00000023543	BNIP1	95.1939	1.14358	0.324255	3.52679	0.000420625	0.0323127
ENSECAG00000019834	CYP39A1	159.995	1.14079	0.340959	3.34582	0.000820389	0.0489408
ENSECAG00000008796	PPIF	84.2624	1.12706	0.309934	3.63646	0.000276414	0.0243334
ENSECAG00000009104	TTC23	70.599	1.11265	0.331054	3.36092	0.000776831	0.047207
ENSECAG00000020551		428.472	1.10823	0.316342	3.50327	0.000459585	0.0342968
ENSECAG00000015564	TCN1	69.3152	1.10452	0.314258	3.51467	0.000440293	0.0333517
ENSECAG00000015282	LRRN3	75.6526	1.09329	0.287441	3.80353	0.000142651	0.0161334
ENSECAG00000018293	DCP1B	111.808	1.06794	0.310501	3.43941	0.000582989	0.0393965
ENSECAG00000022556	ABCA9	750.096	1.06675	0.249837	4.26976	1.96e-05	0.00403399
ENSECAG00000007912		64.7129	1.02209	0.300953	3.39618	0.000683326	0.0439867
ENSECAG00000012304	ETFDH	3281.15	1.01094	0.288317	3.50634	0.000454307	0.0340961
ENSECAG00000011829	PID1	122.301	0.989855	0.291397	3.39694	0.000681451	0.0439867
ENSECAG00000016101	DPT	4073.58	0.98527	0.238189	4.1365	3.53e-05	0.00560782
ENSECAG00000011591	SZT2	660.97	0.980601	0.285517	3.43447	0.000593712	0.0397909
ENSECAG00000010531	F2RL2	127.87	0.974723	0.257942	3.77885	0.000157555	0.0172211
ENSECAG00000022950	NDRG2	200.613	0.946295	0.251788	3.7583	0.000171069	0.0180911
ENSECAG00000022423	PLPP3	1765.61	0.938945	0.281253	3.33843	0.000842531	0.049536
ENSECAG00000021688	NEK3	141.286	0.918376	0.270754	3.39192	0.000694037	0.0445003
ENSECAG00000011907	ACTMAP	116.262	0.914899	0.272646	3.35563	0.000791831	0.0477621
ENSECAG00000024642		260.181	0.890935	0.26612	3.34787	0.000814366	0.0487602
ENSECAG00000004436	POLI	165.361	0.882224	0.248406	3.55155	0.000382976	0.0307249
ENSECAG00000008525	ZNF512B	145.753	0.862447	0.252587	3.41446	0.000639092	0.04231
ENSECAG00000021192	PEAR1	338.666	0.857472	0.252011	3.40252	0.000667675	0.043495
ENSECAG00000010909	TNS2	1076.46	0.846096	0.244642	3.45851	0.000543163	0.0381111
ENSECAG00000008829	CROT	136.848	0.825208	0.242372	3.40472	0.000662331	0.0433202
ENSECAG00000003146	BBS4	162.283	0.81951	0.205513	3.98763	6.67e-05	0.00913335
ENSECAG00000016580	TPCN1	348.195	0.812775	0.204511	3.97424	7.06e-05	0.00942503
ENSECAG00000030777		1870.96	0.809055	0.231775	3.4907	0.00048176	0.0353953
ENSECAG00000024158	GRB10	256.008	0.792571	0.215636	3.6755	0.000237381	0.0221396
ENSECAG00000007742	SLC5A6	422.585	0.709455	0.179792	3.94597	7.95e-05	0.010355
ENSECAG00000006696	TMTC4	341.142	0.680016	0.203495	3.34168	0.00083274	0.0493164
ENSECAG00000020636	GALNT11	341.653	0.595371	0.162321	3.66787	0.00024458	0.0224398
ENSECAG00000014904	KLC1	2047.62	-0.560236	0.16202	-3.45781	0.000544583	0.0381111
ENSECAG00000020575	TFG	2066.4	-0.637247	0.171599	-3.71357	0.000204353	0.0201946
ENSECAG00000018925	HEATR6	525.826	-0.647386	0.172182	-3.75988	0.000169993	0.0180911
ENSECAG00000011198	AMD1	1196.74	-0.697376	0.190785	-3.6553	0.000256884	0.0233721
ENSECAG00000012263	RNF19B	1079.08	-0.720466	0.204169	-3.52877	0.000417501	0.0323127
ENSECAG00000021091	TRAF6	572.463	-0.746718	0.171151	-4.36293	1.28e-05	0.00291665
ENSECAG00000019517	TRIM56	458.245	-0.748388	0.178172	-4.20038	2.66e-05	0.00493156
ENSECAG00000011366	HERPUD1	1850.99	-0.794013	0.235576	-3.37052	0.000750275	0.046658
ENSECAG00000025029	C5H1orf52	79.3106	-0.892625	0.248023	-3.59896	0.000319497	0.0269603
ENSECAG00000016276	NUP50	870.139	-0.929996	0.230711	-4.031	5.55e-05	0.00800465
ENSECAG00000007444	MOB3A	500.504	-0.968938	0.241136	-4.01821	5.86e-05	0.00823302
ENSECAG00000010277	PPP1R15A	1018.89	-0.994358	0.256063	-3.88326	0.000103066	0.012888
ENSECAG00000031074		1284.49	-1.02117	0.291567	-3.50234	0.000461194	0.0342968
ENSECAG00000024205	HSPA5	8431.02	-1.02881	0.279951	-3.67495	0.000237899	0.0221396
ENSECAG00000025102		144.179	-1.05291	0.298197	-3.53094	0.000414091	0.0323127
ENSECAG00000014462	PKD1L3	43.3913	-1.08553	0.313884	-3.45839	0.000543418	0.0381111
ENSECAG00000023859	BTG3	313.763	-1.14678	0.298916	-3.83646	0.00012482	0.0147305
ENSECAG00000016589	RFX1	387.317	-1.15741	0.308566	-3.75095	0.000176168	0.0185102
ENSECAG00000015945		308.63	-1.17093	0.331822	-3.52879	0.000417467	0.0323127
ENSECAG00000024259	Eqca-DQA1	7964.93	-1.17791	0.287524	-4.09675	4.19e-05	0.00637731
ENSECAG00000002992	MID1IP1	445.002	-1.18766	0.336372	-3.5308	0.000414311	0.0323127
ENSECAG00000037361	TMEM190	29.9	-1.19469	0.341637	-3.49696	0.000470587	0.0348363
ENSECAG00000009430	HAPSTR1	938.333	-1.19606	0.325925	-3.66974	0.000242796	0.0224398
ENSECAG00000022480	SYVN1	1326.76	-1.20797	0.187148	-6.4546	1.09e-10	3.53e-07
ENSECAG00000021201	BMP2	477.381	-1.234	0.312685	-3.94646	7.93e-05	0.010355
ENSECAG00000013081	MMP9	158.82	-1.24285	0.369277	-3.36563	0.000763695	0.0467577
ENSECAG00000014046	ANKMY2	279.905	-1.25631	0.346648	-3.62416	0.000289903	0.0249807
ENSECAG00000016535	TUBB6	302.342	-1.26975	0.36093	-3.51801	0.000434793	0.033089
ENSECAG00000019914	NFKBIE	190.067	-1.2889	0.365219	-3.52911	0.00041696	0.0323127
ENSECAG00000015858	SLC17A5	867.657	-1.30862	0.380722	-3.4372	0.000587771	0.0395555
ENSECAG00000005927	TP53BP2	594.348	-1.32579	0.320414	-4.13774	3.51e-05	0.00560782
ENSECAG00000033470		202.911	-1.32993	0.336575	-3.95137	7.77e-05	0.0102888
ENSECAG00000030648		424.106	-1.3673	0.21597	-6.33098	2.44e-10	5.67e-07
ENSECAG00000006915	STK17A	768.966	-1.39526	0.250263	-5.57519	2.47e-08	2.24e-05
ENSECAG00000012442	GBGT1	483.976	-1.39677	0.350004	-3.99072	6.59e-05	0.00909168
ENSECAG00000035031	UBB	5294.8	-1.39839	0.325325	-4.29843	1.72e-05	0.00363811
ENSECAG00000016770	TRIM8	375.819	-1.40564	0.411579	-3.41525	0.00063724	0.04231
ENSECAG00000019949	CYP4F119	874.696	-1.41616	0.381595	-3.71117	0.000206305	0.0201946
ENSECAG00000011746	PLK3	310.951	-1.42033	0.379525	-3.74239	0.000182277	0.0188532
ENSECAG00000006436	COQ10B	288.772	-1.43356	0.385439	-3.71928	0.00019979	0.0200294
ENSECAG00000006492		1066.1	-1.4471	0.330225	-4.38216	1.18e-05	0.00273394
ENSECAG00000000420	BANP	184.556	-1.4511	0.290537	-4.99456	5.9e-07	0.000291023
ENSECAG00000020497	CCDC117	507.744	-1.45966	0.344813	-4.23319	2.3e-05	0.00446703
ENSECAG00000021122	THBS2	436.937	-1.47731	0.423433	-3.48889	0.000485029	0.0354223
ENSECAG00000022853	CD28	37.869	-1.51293	0.44891	-3.37022	0.000751071	0.046658
ENSECAG00000021765	TSPO	238.356	-1.52021	0.441401	-3.44405	0.000573068	0.0392603
ENSECAG00000008426	PAPSS2	3216.57	-1.53931	0.394827	-3.8987	9.67e-05	0.0122094
ENSECAG00000006867	CDC42EP2	244.182	-1.54787	0.4155	-3.72532	0.000195064	0.0198127
ENSECAG00000035596		172.117	-1.55285	0.364875	-4.25585	2.08e-05	0.00418733
ENSECAG00000005107		345.772	-1.56481	0.338693	-4.62016	3.83e-06	0.00127447
ENSECAG00000015025	GCH1	243.776	-1.6119	0.465365	-3.46374	0.000532724	0.0381111
ENSECAG00000035575		344.429	-1.65041	0.412172	-4.00418	6.22e-05	0.00866263
ENSECAG00000020898	RELB	176.515	-1.6513	0.389787	-4.23641	2.27e-05	0.00445652
ENSECAG00000005186		205.383	-1.66729	0.38748	-4.30289	1.69e-05	0.00361254
ENSECAG00000006522		1086.48	-1.67348	0.326517	-5.12526	2.97e-07	0.000179222
ENSECAG00000009562	ZC3H12A	294.003	-1.69663	0.382401	-4.43678	9.13e-06	0.00228788
ENSECAG00000006466	CLDN4	2020.23	-1.70373	0.499414	-3.41145	0.000646188	0.0426065
ENSECAG00000000825		915.255	-1.70438	0.455282	-3.74357	0.000181427	0.0188532
ENSECAG00000003772	DEDD2	536.117	-1.7197	0.41587	-4.13519	3.55e-05	0.00560782
ENSECAG00000013731	STC1	213.745	-1.74011	0.520507	-3.34311	0.000828447	0.0492412
ENSECAG00000020858	SLC35E4	213.842	-1.75313	0.517961	-3.38468	0.000712618	0.0448097
ENSECAG00000005550		2602.46	-1.76535	0.494953	-3.5667	0.000361511	0.0298486
ENSECAG00000023772	CD5L	121.884	-1.7711	0.29917	-5.92006	3.22e-09	5.11e-06
ENSECAG00000027594	SCARNA12	39.8201	-1.80931	0.496642	-3.64309	0.000269388	0.0240887
ENSECAG00000013363	DACT2	74.5601	-1.81316	0.501956	-3.61218	0.000303637	0.0260265
ENSECAG00000004791	TICAM1	423.266	-1.82656	0.510603	-3.57726	0.000347221	0.0289992
ENSECAG00000000267	SLC5A1	86.6107	-1.85552	0.520765	-3.56306	0.000366555	0.0298486
ENSECAG00000019318		1089.36	-1.87898	0.373182	-5.03501	4.78e-07	0.000243186
ENSECAG00000018531	GEM	303.875	-1.90334	0.431036	-4.41573	1.01e-05	0.00244706
ENSECAG00000021167	JMJD6	542.589	-1.93969	0.401048	-4.83654	1.32e-06	0.000581525
ENSECAG00000007918	TNS4	1315.46	-1.94932	0.470313	-4.14473	3.4e-05	0.00559667
ENSECAG00000031156		36.7313	-1.9577	0.539408	-3.62934	0.000284144	0.0246148
ENSECAG00000032985		1542.94	-1.99478	0.308898	-6.45771	1.06e-10	3.53e-07
ENSECAG00000001117	HS6ST1	125.948	-1.99542	0.578458	-3.44954	0.000561534	0.0389155
ENSECAG00000009294	PARD6B	174.515	-2.0199	0.605843	-3.33404	0.00085595	0.0498173
ENSECAG00000000248	SERTAD1	219.914	-2.04253	0.461885	-4.42216	9.77e-06	0.00241129
ENSECAG00000019501	DEPDC4	34.6822	-2.04536	0.454628	-4.49898	6.83e-06	0.00185334
ENSECAG00000021343	NRG1	134.153	-2.04864	0.536308	-3.81989	0.000133509	0.0154208
ENSECAG00000023339	LPAR5	59.2485	-2.09155	0.506075	-4.13289	3.58e-05	0.00560981
ENSECAG00000011772		25.5198	-2.09519	0.580648	-3.60837	0.000308131	0.0262734
ENSECAG00000001110		177.911	-2.13079	0.453186	-4.7018	2.58e-06	0.000999972
ENSECAG00000030359		84.1538	-2.13267	0.506068	-4.2142	2.51e-05	0.00474692
ENSECAG00000005267		586.787	-2.16521	0.379921	-5.69909	1.2e-08	1.51e-05
ENSECAG00000022900	RAP1GAP	188.05	-2.17162	0.471433	-4.60643	4.1e-06	0.00130519
ENSECAG00000039946	OR5L1F	37.9078	-2.18737	0.5379	-4.06649	4.77e-05	0.00713089
ENSECAG00000010324	DNAJA1	608.4	-2.20442	0.421287	-5.23257	1.67e-07	0.000113436
ENSECAG00000010312	RHPN2	996.366	-2.21042	0.656444	-3.36726	0.000759203	0.046658
ENSECAG00000010656	HBEGF	156.628	-2.23079	0.583065	-3.82596	0.000130261	0.0152621
ENSECAG00000019660	TRIB1	172.669	-2.24438	0.593484	-3.7817	0.000155761	0.01714
ENSECAG00000019557	LDLR	1417.99	-2.24891	0.607324	-3.70298	0.000213078	0.0202935
ENSECAG00000018674	CEMIP	71.6293	-2.25379	0.6425	-3.50784	0.000451766	0.0340623
ENSECAG00000013728	MFSD2A	571.264	-2.35375	0.463284	-5.08058	3.76e-07	0.000197685
ENSECAG00000021856	PADI2	900.091	-2.37697	0.534249	-4.44918	8.62e-06	0.00219352
ENSECAG00000023727	IL1A	61.5404	-2.44354	0.564631	-4.32767	1.51e-05	0.00335593
ENSECAG00000022127	PLAUR	638.467	-2.47976	0.643893	-3.8512	0.00011754	0.0140754
ENSECAG00000022525	AREG	378.255	-2.49215	0.513137	-4.85668	1.19e-06	0.000546064
ENSECAG00000023699	C2H1orf94	20.8844	-2.4924	0.671827	-3.70988	0.000207358	0.0201946
ENSECAG00000034956		14.7416	-2.5249	0.685787	-3.68176	0.000231629	0.0218053
ENSECAG00000011167	ESRRB	15.2179	-2.60399	0.682501	-3.81536	0.000135984	0.015519
ENSECAG00000000303	SLC2A1	971.711	-2.61626	0.455234	-5.74706	9.08e-09	1.23e-05
ENSECAG00000020066	DNAJB1	1820.89	-2.65431	0.473952	-5.60038	2.14e-08	2.14e-05
ENSECAG00000006095		221.811	-2.69479	0.474323	-5.68133	1.34e-08	1.55e-05
ENSECAG00000018428	HSPH1	4022.41	-2.73524	0.455039	-6.011	1.84e-09	3.34e-06
ENSECAG00000017804	UPB1	16.6767	-2.75695	0.594703	-4.63583	3.56e-06	0.00120619
ENSECAG00000022072		5888.04	-2.78317	0.435058	-6.39722	1.58e-10	4.29e-07
ENSECAG00000018975		3293.75	-2.85762	0.637633	-4.4816	7.41e-06	0.00194604
ENSECAG00000020763	MGST1	321.369	-2.87459	0.42818	-6.71352	1.9e-11	1.03e-07
ENSECAG00000030721		39.824	-2.90129	0.685869	-4.23009	2.34e-05	0.00447564
ENSECAG00000022696	SLC7A11	23.3092	-2.94198	0.708077	-4.15489	3.25e-05	0.00548924
ENSECAG00000001037	HSPA1A	5106.73	-3.00782	0.813284	-3.69837	0.000216991	0.020546
ENSECAG00000019503	KIF12	40.0251	-3.02662	0.809713	-3.73789	0.000185569	0.0190074
ENSECAG00000021598	ZFAND2A	361.269	-3.02865	0.541496	-5.59312	2.23e-08	2.14e-05
ENSECAG00000012104	TNFAIP6	146.558	-3.04424	0.656423	-4.63762	3.52e-06	0.00120619
ENSECAG00000017305	SEZ6L2	36.9112	-3.05478	0.490839	-6.22359	4.86e-10	9.89e-07
ENSECAG00000006973	PHLDA2	364.173	-3.17694	0.599853	-5.29621	1.18e-07	8.75e-05
ENSECAG00000030346		8.12881	-3.23277	0.908974	-3.55651	0.000375819	0.0303
ENSECAG00000016970		143.821	-3.30603	0.681027	-4.85447	1.21e-06	0.000546064
ENSECAG00000028855		173.353	-3.30942	0.984987	-3.35986	0.000779829	0.047213
ENSECAG00000037579		11.3999	-3.40128	0.983744	-3.45748	0.000545247	0.0381111
ENSECAG00000012742	CXCL6	54.0716	-3.46381	0.764157	-4.53285	5.82e-06	0.00163399
ENSECAG00000009866	GRHL3	52.8147	-3.52749	0.65073	-5.42082	5.93e-08	5.09e-05
ENSECAG00000010750	VWCE	17.2284	-3.54762	0.77474	-4.57911	4.67e-06	0.00136884
ENSECAG00000009042		904.995	-3.56433	0.999902	-3.56468	0.000364294	0.0298486
ENSECAG00000018100		34.3333	-3.58914	0.720856	-4.979	6.39e-07	0.000306147
ENSECAG00000029620		103.04	-3.66006	0.718272	-5.09565	3.48e-07	0.00018867
ENSECAG00000007141		4767.1	-3.68967	0.950494	-3.88184	0.000103668	0.012888
ENSECAG00000030233	RETNLB	167.858	-3.76036	1.10941	-3.38951	0.000700173	0.0445234
ENSECAG00000010535	AK7	10.0696	-3.7722	1.0572	-3.56812	0.000359558	0.0298486
ENSECAG00000034339		888.264	-3.85239	0.923923	-4.1696	3.05e-05	0.00534336
ENSECAG00000018002	FOSB	47.5213	-4.01599	0.8725	-4.60286	4.17e-06	0.00130519
ENSECAG00000003655		10.6299	-4.1238	1.12452	-3.66716	0.000245259	0.0224398
ENSECAG00000034111		378.001	-4.13979	1.2217	-3.38856	0.000702598	0.0445234
ENSECAG00000023918	DUOX1	39.4965	-4.3114	0.833051	-5.17543	2.27e-07	0.00014243
ENSECAG00000002550		24.7402	-4.31267	1.11242	-3.87683	0.000105828	0.0130569
ENSECAG00000023092	FOSL1	27.7399	-4.39875	1.3061	-3.36784	0.000757588	0.046658
ENSECAG00000024874	CRP	20.3162	-4.61748	1.03344	-4.46808	7.89e-06	0.00204027
ENSECAG00000024172	ADAMTS4	172.707	-4.88943	1.07679	-4.54076	5.61e-06	0.00160153
ENSECAG00000021168	ABCC11	3.23696	-4.90196	1.47022	-3.33417	0.000855553	0.0498173
ENSECAG00000014105	ACP7	9.4613	-5.42326	1.59136	-3.40795	0.000654536	0.0429829
ENSECAG00000040227		6.54631	-6.52977	1.55127	-4.2093	2.56e-05	0.00479522
ENSECAG00000014398		7.77043	-7.25065	1.82431	-3.97446	7.05e-05	0.00942503
ENSECAG00000036195		845.9	-8.14077	1.54038	-5.2849	1.26e-07	8.91e-05
ENSECAG00000014463	ABO	497.08	-8.80128	2.01777	-4.36189	1.29e-05	0.00291665
ENSECAG00000029274		3607.11	-9.38612	1.67075	-5.6179	1.93e-08	2.1e-05

## Sheet: Table S5
Table S5: Differentially Expressed Genes Left Ventral Colon versus Pelvic Flexure
LVC vs PF Ensembl ID	Gene Name	baseMean	log2FoldChange	lfcSE	stat	pvalue	padj
ENSECAG00000006701		7.90787	3.09205	0.784946	3.93918	8.18e-05	0.0310169
ENSECAG00000015351	LRRN3	22.3299	3.02558	0.638312	4.73997	2.14e-06	0.00259278
ENSECAG00000020693	HIF3A	52.2273	2.11879	0.463732	4.569	4.9e-06	0.00512504
ENSECAG00000035548		140.304	1.31729	0.247468	5.32308	1.02e-07	0.000213394
ENSECAG00000019111	CD163	704.331	1.31481	0.290221	4.53038	5.89e-06	0.00579516
ENSECAG00000010531	F2RL2	127.87	1.05331	0.257092	4.097	4.19e-05	0.0218852
ENSECAG00000024423	SLCO2B1	442.201	0.843843	0.220438	3.82804	0.000129169	0.0415651
ENSECAG00000007061	LMO2	118.528	-0.880248	0.232539	-3.78538	0.000153476	0.0460392
ENSECAG00000007444	MOB3A	500.504	-0.919513	0.240931	-3.81651	0.000135355	0.0427338
ENSECAG00000029766	H2AX	137.698	-0.922329	0.219782	-4.19656	2.71e-05	0.0156877
ENSECAG00000030648		424.106	-0.965867	0.216409	-4.46316	8.08e-06	0.00711235
ENSECAG00000000623	TCF3	377.223	-1.02726	0.24015	-4.27759	1.89e-05	0.0126454
ENSECAG00000022480	SYVN1	1326.76	-1.11502	0.18709	-5.95983	2.53e-09	1.41e-05
ENSECAG00000000420	BANP	184.556	-1.18561	0.290881	-4.07594	4.58e-05	0.0232381
ENSECAG00000026960		209.762	-1.19221	0.299609	-3.97924	6.91e-05	0.0286845
ENSECAG00000007700	RBM38	118.881	-1.31365	0.335372	-3.91698	8.97e-05	0.0326169
ENSECAG00000006492		1066.1	-1.33954	0.3302	-4.05676	4.98e-05	0.0237891
ENSECAG00000033470		202.911	-1.38815	0.335971	-4.13175	3.6e-05	0.0194329
ENSECAG00000008059	PDE4C	144.069	-1.45239	0.372143	-3.90278	9.51e-05	0.033263
ENSECAG00000005186		205.383	-1.48499	0.38753	-3.83194	0.000127136	0.0415651
ENSECAG00000034000		196.937	-1.49433	0.305713	-4.88803	1.02e-06	0.00142024
ENSECAG00000006077	POLD1	624.799	-1.51169	0.388415	-3.89195	9.94e-05	0.0339582
ENSECAG00000011747	BCL7A	27.6198	-1.55454	0.398401	-3.90196	9.54e-05	0.033263
ENSECAG00000013081	MMP9	158.82	-1.55685	0.367337	-4.23821	2.25e-05	0.0139636
ENSECAG00000011640	ZNF296	26.6991	-1.57536	0.418077	-3.7681	0.000164493	0.0482887
ENSECAG00000023077	SNAP25	62.2182	-1.613	0.409975	-3.93437	8.34e-05	0.0310169
ENSECAG00000004727	S1PR2	125.491	-1.62228	0.390625	-4.15303	3.28e-05	0.0183005
ENSECAG00000019318		1089.36	-1.64742	0.373215	-4.41413	1.01e-05	0.00848494
ENSECAG00000032985		1542.94	-1.66383	0.308951	-5.38542	7.23e-08	0.00020157
ENSECAG00000023772	CD5L	121.884	-1.71439	0.298689	-5.73971	9.48e-09	3.97e-05
ENSECAG00000018428	HSPH1	4022.41	-1.799	0.455097	-3.953	7.72e-05	0.0300326
ENSECAG00000011629	RGS13	58.4496	-1.90784	0.469947	-4.0597	4.91e-05	0.0237891
ENSECAG00000017305	SEZ6L2	36.9112	-1.98006	0.497949	-3.97643	7e-05	0.0286845
ENSECAG00000008555	LTB	219.97	-1.99168	0.453618	-4.39067	1.13e-05	0.00890557
ENSECAG00000030359		84.1538	-2.00145	0.505931	-3.95597	7.62e-05	0.0300326
ENSECAG00000007242	DUSP2	45.0117	-2.05585	0.517154	-3.97532	7.03e-05	0.0286845
ENSECAG00000001347	TERT	32.9639	-2.1015	0.494679	-4.24822	2.15e-05	0.0138678
ENSECAG00000009752	APOA1	30.1046	-2.23044	0.588516	-3.78995	0.000150679	0.0460392
ENSECAG00000022072	DRB	5888.04	-2.32575	0.435074	-5.34564	9.01e-08	0.000213394
ENSECAG00000023423	PRX	24.6175	-2.43741	0.540169	-4.51231	6.41e-06	0.00596111
ENSECAG00000009544	RASAL1	29.8239	-2.50046	0.628651	-3.9775	6.96e-05	0.0286845
ENSECAG00000006095		221.811	-2.59373	0.474207	-5.46961	4.51e-08	0.000150937
ENSECAG00000020763	MGST1	321.369	-2.71618	0.42817	-6.34368	2.24e-10	3.75e-06
ENSECAG00000012922	KLHL14	45.5243	-2.71938	0.621821	-4.37325	1.22e-05	0.00890557
ENSECAG00000030721		39.824	-2.77274	0.68569	-4.04372	5.26e-05	0.024453
ENSECAG00000022966	DPEP1	14.2401	-3.27278	0.864807	-3.7844	0.000154078	0.0460392
ENSECAG00000034956		14.7416	-3.28089	0.668877	-4.90507	9.34e-07	0.00142024
ENSECAG00000012742	CXCL6	54.0716	-3.31199	0.764115	-4.33442	1.46e-05	0.0101894
ENSECAG00000018100		34.3333	-3.40505	0.720955	-4.72297	2.32e-06	0.00259278
ENSECAG00000016970		143.821	-3.54849	0.680316	-5.21595	1.83e-07	0.000340014
ENSECAG00000037579		11.3999	-3.89346	0.976077	-3.98889	6.64e-05	0.0286845
ENSECAG00000029620		103.04	-4.28242	0.716924	-5.97333	2.32e-09	1.41e-05
ENSECAG00000024874	CRP	20.3162	-4.52484	1.03307	-4.38001	1.19e-05	0.00890557
ENSECAG00000022377		62.8727	-4.96479	1.29283	-3.84024	0.000122913	0.0411342
ENSECAG00000040227		6.54631	-6.5029	1.54985	-4.19582	2.72e-05	0.0156877
ENSECAG00000036195		845.9	-7.27688	1.54051	-4.72367	2.32e-06	0.00259278
ENSECAG00000029274		3607.11	-8.28728	1.6708	-4.96008	7.05e-07	0.00117909

## Sheet: Table S6
Table S6: Differentially Expressed Genes Left Ventral Colon versus Left Dorsal Colon
LVC vs LDC Ensembl ID	Gene Name	baseMean	log2FoldChange	lfcSE	stat	pvalue	padj
ENSECAG00000024874	CRP	20.3162	4.10137	0.989074	4.14668	3.37e-05	0.0294348
ENSECAG00000001747		57.6823	3.46499	0.75648	4.58041	4.64e-06	0.00853315
ENSECAG00000018100		34.3333	3.1596	0.708302	4.4608	8.17e-06	0.0129329
ENSECAG00000029620		103.04	2.99817	0.696007	4.30768	1.65e-05	0.0217759
ENSECAG00000018428	HSPH1	4022.41	2.38314	0.455303	5.23419	1.66e-07	0.00131236
ENSECAG00000008335	PDK4	1084.65	2.12155	0.502029	4.22595	2.38e-05	0.0245611
ENSECAG00000022072		5888.04	1.99412	0.434979	4.5844	4.55e-06	0.00853315
ENSECAG00000006522		1086.48	1.88418	0.327638	5.7508	8.88e-09	0.000140682
ENSECAG00000010324	DNAJA1	608.4	1.67553	0.421935	3.97106	7.16e-05	0.042495
ENSECAG00000020497	CCDC117	507.744	1.65246	0.345982	4.77615	1.79e-06	0.00707546
ENSECAG00000032985		1542.94	1.52315	0.308776	4.93286	8.1e-07	0.00427824
ENSECAG00000006492		1066.1	1.36177	0.330173	4.12442	3.72e-05	0.0294348
ENSECAG00000023772	CD5L	121.884	1.19728	0.292414	4.09446	4.23e-05	0.0319158
ENSECAG00000010808	DNAJB4	426.195	1.08273	0.277714	3.89872	9.67e-05	0.0478645
ENSECAG00000030648		424.106	0.881365	0.215951	4.08131	4.48e-05	0.0322411
ENSECAG00000028144	TXNIP	28463.3	0.792203	0.20247	3.91269	9.13e-05	0.0466353
ENSECAG00000016416	LIG3	681.008	-0.60391	0.141122	-4.27936	1.87e-05	0.0228367
ENSECAG00000023762	ACO2	4099.85	-0.660536	0.166345	-3.97088	7.16e-05	0.042495
ENSECAG00000004900	SLC35A4	231.748	-0.735022	0.173359	-4.23989	2.24e-05	0.0245611
ENSECAG00000017449	PNPLA7	685.055	-0.811453	0.193994	-4.18288	2.88e-05	0.0268183
ENSECAG00000031378	PLCH2	858.807	-0.863717	0.204842	-4.21651	2.48e-05	0.0245611
ENSECAG00000015018	AP1G2	570.97	-0.897862	0.226901	-3.95706	7.59e-05	0.042495
ENSECAG00000012467	NSMF	321.188	-0.907115	0.19844	-4.57123	4.85e-06	0.00853315
ENSECAG00000020035	SLC52A3	144.556	-0.990777	0.246428	-4.02055	5.81e-05	0.0383182
ENSECAG00000030712		320.324	-1.01636	0.231965	-4.38153	1.18e-05	0.0169695
ENSECAG00000000296	LAMC3	23.0694	-1.99146	0.503286	-3.95692	7.59e-05	0.042495
ENSECAG00000020358		1337.48	-2.04623	0.495	-4.1338	3.57e-05	0.0294348
ENSECAG00000023550	LPO	30.7011	-2.31325	0.587778	-3.93559	8.3e-05	0.0438173
ENSECAG00000002797		15.3161	-2.48614	0.616223	-4.03448	5.47e-05	0.0376846
ENSECAG00000029414		27.8362	-2.5001	0.532819	-4.69221	2.7e-06	0.00768143
ENSECAG00000015351	LRRN3	22.3299	-2.54103	0.643127	-3.95106	7.78e-05	0.042495
ENSECAG00000028239		37.2302	-4.09771	0.876124	-4.67709	2.91e-06	0.00768143

## Sheet: Table S7
Table S7: Differentially Expressed Genes Left Dorsal Colon versus Pelvic Flexure
LDC vs PF Ensembl ID	Gene Name	baseMean	log2FoldChange	lfcSE	stat	pvalue	padj
ENSECAG00000037198	AKR1C1	5562.46	6.06355	1.65233	3.6697	0.000242835	0.0268018
ENSECAG00000033428		181.823	4.0913	1.11014	3.68539	0.000228355	0.0265962
ENSECAG00000001747		57.6823	2.89849	0.75815	3.82311	0.000131781	0.0203266
ENSECAG00000008335	PDK4	1084.65	2.69099	0.501863	5.362	8.23e-08	0.000198889
ENSECAG00000014638	TMTC2	100.991	2.33012	0.54936	4.24151	2.22e-05	0.00894192
ENSECAG00000010245	ZNF365	24.8063	2.28035	0.461468	4.94152	7.75e-07	0.00118176
ENSECAG00000023252	ADGRG2	13.8028	2.27232	0.627594	3.62068	0.000293827	0.0302142
ENSECAG00000014287	OMD	66.6522	2.05568	0.419444	4.90097	9.54e-07	0.00118176
ENSECAG00000004854	PLPPR4	96.0453	2.03655	0.574872	3.54261	0.000396184	0.0368223
ENSECAG00000000323	ABCA10	77.3532	2.01414	0.456065	4.41635	1e-05	0.00559783
ENSECAG00000018023	GRAMD1C	497.809	1.91614	0.527842	3.63014	0.000283267	0.0293364
ENSECAG00000039865		3202.51	1.83189	0.497297	3.68369	0.000229886	0.0265962
ENSECAG00000011256		116.521	1.81759	0.383079	4.74469	2.09e-06	0.00168207
ENSECAG00000004349		55.4342	1.81529	0.479243	3.78783	0.000151966	0.0220336
ENSECAG00000012115	SEMA3D	61.759	1.8094	0.483379	3.74323	0.000181667	0.0235178
ENSECAG00000018048	TRPC1	36.538	1.76936	0.43855	4.03458	5.47e-05	0.0130018
ENSECAG00000018166	NR1H4	53.7268	1.75903	0.430852	4.08269	4.45e-05	0.0124802
ENSECAG00000025101	NELL2	1647.61	1.74993	0.430131	4.06838	4.73e-05	0.0124802
ENSECAG00000023802	PEBP4	84.0749	1.69896	0.455641	3.72873	0.00019245	0.0240546
ENSECAG00000012685	SLC10A6	41.2551	1.69353	0.415912	4.07185	4.66e-05	0.0124802
ENSECAG00000011719	MMRN1	1648.95	1.66735	0.416316	4.00502	6.2e-05	0.0132554
ENSECAG00000004408	CMKLR2	73.0904	1.65491	0.480899	3.44127	0.000578983	0.0463794
ENSECAG00000020693	HIF3A	52.2273	1.6299	0.455547	3.57791	0.000346357	0.034279
ENSECAG00000008881	LYVE1	308.768	1.54644	0.433811	3.56479	0.000364153	0.035199
ENSECAG00000012601	CEP85L	94.3891	1.5221	0.442246	3.44174	0.000577983	0.0463794
ENSECAG00000011304	FKBP5	1881.42	1.50148	0.360171	4.16879	3.06e-05	0.0100909
ENSECAG00000004698	PTGR1	1197.61	1.49309	0.387706	3.85109	0.000117594	0.0190329
ENSECAG00000010145	LPL	73.3959	1.49277	0.369002	4.04542	5.22e-05	0.0127401
ENSECAG00000012152	CHRDL1	739.043	1.44813	0.388055	3.73176	0.000190146	0.0239733
ENSECAG00000019111	CD163	704.331	1.4265	0.290207	4.91546	8.86e-07	0.00118176
ENSECAG00000015894	ANGPT2	71.517	1.42426	0.401103	3.55085	0.000383993	0.036338
ENSECAG00000016652	PPFIBP1	565.775	1.41866	0.387513	3.66094	0.000251293	0.0269889
ENSECAG00000010939	ANGPTL1	258.31	1.41463	0.344995	4.10043	4.12e-05	0.0124802
ENSECAG00000008527	FAM3C	67.4069	1.39099	0.404059	3.44254	0.000576277	0.0463794
ENSECAG00000022166	AKAP12	2475.3	1.35308	0.367137	3.6855	0.000228255	0.0265962
ENSECAG00000012826	CDO1	73.9756	1.33708	0.380001	3.51861	0.000433813	0.038588
ENSECAG00000016556	LRP12	69.6608	1.32553	0.303406	4.36884	1.25e-05	0.0066872
ENSECAG00000017802	OGN	757.488	1.31614	0.314803	4.18082	2.9e-05	0.0100909
ENSECAG00000018147		1139.76	1.30171	0.356973	3.64653	0.000265801	0.0279215
ENSECAG00000010402	ACAD11	195.066	1.2888	0.321999	4.00249	6.27e-05	0.0132554
ENSECAG00000018992		478.568	1.27178	0.36863	3.45001	0.000560558	0.0461792
ENSECAG00000006788	PCSK5	260.364	1.26021	0.338727	3.72044	0.000198876	0.0243906
ENSECAG00000016735	VCAM1	2667.17	1.20921	0.345778	3.49708	0.000470382	0.0409339
ENSECAG00000014615	STX2	163.756	1.2082	0.338165	3.57281	0.000353172	0.0345989
ENSECAG00000015229	CD36	502.308	1.20241	0.285398	4.21309	2.52e-05	0.00936476
ENSECAG00000021447	ASPH	2217.94	1.19449	0.309809	3.85558	0.000115456	0.0190329
ENSECAG00000009462	COL14A1	581.695	1.1909	0.33155	3.59191	0.000328258	0.0328235
ENSECAG00000022263	STC2	53.7358	1.17059	0.310866	3.76558	0.000166161	0.0232127
ENSECAG00000012304	ETFDH	3281.15	1.167	0.288273	4.04824	5.16e-05	0.0127401
ENSECAG00000023892	RPS6KA5	126.901	1.15482	0.316711	3.64629	0.000266051	0.0279215
ENSECAG00000024022		204.65	1.12652	0.280389	4.0177	5.88e-05	0.0132554
ENSECAG00000002986	GHR	287.701	1.11021	0.293594	3.78145	0.000155919	0.0223828
ENSECAG00000015663	PTPN13	298.276	1.10707	0.316625	3.49646	0.000471478	0.0409339
ENSECAG00000019837	PIK3R1	934.83	1.06386	0.290781	3.65862	0.000253574	0.0270336
ENSECAG00000004471	EIF4E3	101.892	1.06309	0.265707	4.00098	6.31e-05	0.0132554
ENSECAG00000008829	CROT	136.848	1.05497	0.241879	4.36156	1.29e-05	0.0066872
ENSECAG00000024999	SMC5	925.616	1.04953	0.276735	3.79256	0.000149104	0.021837
ENSECAG00000022423	PLPP3	1765.61	1.03425	0.281132	3.67886	0.000234275	0.0267086
ENSECAG00000040430		222.074	1.02684	0.297614	3.45023	0.000560112	0.0461792
ENSECAG00000000641	PLAGL1	229.585	1.00956	0.257448	3.92143	8.8e-05	0.0170169
ENSECAG00000022556	ABCA9	750.096	1.00003	0.249229	4.0125	6.01e-05	0.0132554
ENSECAG00000028144	TXNIP	28463.3	0.971437	0.202462	4.79813	1.6e-06	0.00145133
ENSECAG00000010531	F2RL2	127.87	0.955495	0.255139	3.745	0.000180395	0.0235178
ENSECAG00000030777		1870.96	0.944116	0.231667	4.07531	4.6e-05	0.0124802
ENSECAG00000005690	ETFBKMT	57.3421	0.940328	0.273676	3.43591	0.000590558	0.0470467
ENSECAG00000000004	RNF170	160.157	0.938808	0.247378	3.79503	0.000147624	0.021837
ENSECAG00000005685	RDH10	191.587	0.92048	0.236709	3.88866	0.000100797	0.0187367
ENSECAG00000016147	MYH10	406.961	0.913477	0.266648	3.42578	0.000613032	0.0485702
ENSECAG00000019376	TMEM100	301.175	0.910156	0.226384	4.0204	5.81e-05	0.0132554
ENSECAG00000021849	TFPI	1746.95	0.792706	0.210657	3.76301	0.000167879	0.0232127
ENSECAG00000022197	CASP3	594.049	0.712223	0.169301	4.20684	2.59e-05	0.00938696
ENSECAG00000019778	CFAP97	633.693	0.69809	0.188562	3.70217	0.000213762	0.0256144
ENSECAG00000018459	SCP2	2100.43	0.64149	0.152112	4.21723	2.47e-05	0.00936476
ENSECAG00000013260	BAG6	2536.18	-0.576882	0.153854	-3.74955	0.000177154	0.0234196
ENSECAG00000016238	RPS6KA1	3235.58	-0.590117	0.170931	-3.45238	0.000555674	0.0461792
ENSECAG00000004900	SLC35A4	231.748	-0.605973	0.171942	-3.52429	0.000424614	0.0383719
ENSECAG00000023236	CLCN7	593.499	-0.633684	0.168497	-3.76081	0.000169365	0.0232127
ENSECAG00000011148	CAPN15	1708.7	-0.659871	0.172084	-3.83459	0.000125774	0.0199928
ENSECAG00000030432	AGRN	1441.01	-0.67453	0.175021	-3.854	0.000116203	0.0190329
ENSECAG00000017083	GPRC5C	1126.01	-0.685198	0.17885	-3.83114	0.000127551	0.0199928
ENSECAG00000017326	CLPTM1	837.025	-0.689659	0.188086	-3.66671	0.000245688	0.0268018
ENSECAG00000000393	HPS1	910.134	-0.722791	0.166117	-4.3511	1.35e-05	0.00677225
ENSECAG00000023130		1285.53	-0.745527	0.20746	-3.5936	0.000326144	0.0328235
ENSECAG00000008102	MAST3	632.773	-0.793971	0.210976	-3.76333	0.000167667	0.0232127
ENSECAG00000010792	INTS1	870.633	-0.795881	0.208657	-3.8143	0.000136568	0.020626
ENSECAG00000024966	RAVER1	301.998	-0.803776	0.217092	-3.70247	0.000213512	0.0256144
ENSECAG00000013823	SCRIB	1293.64	-0.818291	0.193913	-4.21989	2.44e-05	0.00936476
ENSECAG00000013515	SEMA3B	1441.92	-0.836076	0.235661	-3.5478	0.000388468	0.036338
ENSECAG00000013516	DENND6B	201.415	-0.836466	0.224838	-3.72031	0.000198982	0.0243906
ENSECAG00000016405	REPIN1	322.766	-0.836819	0.205664	-4.06886	4.72e-05	0.0124802
ENSECAG00000016551	RAB13	744.919	-0.838045	0.242194	-3.46023	0.00053972	0.0454965
ENSECAG00000008993	HIP1R	1249.5	-0.859306	0.201002	-4.27512	1.91e-05	0.00791389
ENSECAG00000015236	PEDS1	187.236	-0.867184	0.237929	-3.64472	0.000267679	0.0279215
ENSECAG00000011634	TMEM129	648.614	-0.876356	0.210158	-4.16999	3.05e-05	0.0100909
ENSECAG00000013796	SLC10A3	405.766	-0.877599	0.214068	-4.09963	4.14e-05	0.0124802
ENSECAG00000022480	SYVN1	1326.76	-0.879357	0.187186	-4.69776	2.63e-06	0.00190681
ENSECAG00000016571	DCAF15	285.064	-0.880071	0.222963	-3.94717	7.91e-05	0.0157066
ENSECAG00000007444	MOB3A	500.504	-0.882407	0.240791	-3.66462	0.000247703	0.0268018
ENSECAG00000022225	SIGIRR	314.325	-0.889248	0.25254	-3.52122	0.000429574	0.0384469
ENSECAG00000020055	PFKP	2100.02	-0.897224	0.208219	-4.30904	1.64e-05	0.00742924
ENSECAG00000012973	CORO7	767.134	-0.901089	0.209933	-4.29226	1.77e-05	0.00758595
ENSECAG00000018153		220.21	-0.916561	0.238071	-3.84995	0.000118143	0.0190329
ENSECAG00000000734	HMGA1	409.488	-0.916833	0.248616	-3.68774	0.00022625	0.0265962
ENSECAG00000021308	APBA3	517.809	-0.926014	0.267043	-3.46765	0.000525023	0.0445164
ENSECAG00000025008	MKNK2	1579.12	-0.930566	0.232443	-4.00341	6.24e-05	0.0132554
ENSECAG00000007289	CLDN7	3366.49	-0.937256	0.273876	-3.42219	0.00062119	0.0488937
ENSECAG00000009157	MAP2K2	1494.87	-0.957817	0.240178	-3.98795	6.66e-05	0.0136101
ENSECAG00000023641	SNX8	603.161	-0.973047	0.254799	-3.81888	0.000134061	0.0204605
ENSECAG00000020104	ARSA	1361.5	-0.980825	0.276397	-3.5486	0.000387282	0.036338
ENSECAG00000024772	CDX1	260.719	-0.985263	0.255319	-3.85894	0.000113878	0.0190329
ENSECAG00000029766	H2AX	137.698	-0.991212	0.218697	-4.53235	5.83e-06	0.00352387
ENSECAG00000016173	TK1	440.488	-0.993909	0.29053	-3.42102	0.00062386	0.0488937
ENSECAG00000032338		565.287	-0.996512	0.28615	-3.48248	0.000496798	0.0426218
ENSECAG00000019802	SREBF1	367.403	-1.00325	0.216234	-4.63964	3.49e-06	0.00240966
ENSECAG00000019152	CEP170B	877.905	-1.00387	0.27766	-3.61547	0.000299808	0.030612
ENSECAG00000017421	PAK4	463.833	-1.02125	0.290528	-3.51514	0.00043952	0.0388573
ENSECAG00000011011	SNAPC2	96.8749	-1.03575	0.293966	-3.52337	0.000426089	0.0383719
ENSECAG00000011206	MVD	200.362	-1.03649	0.299835	-3.45685	0.000546523	0.0458036
ENSECAG00000032051	LFNG	353.475	-1.03901	0.258177	-4.02441	5.71e-05	0.0132554
ENSECAG00000020035	SLC52A3	144.556	-1.06231	0.246383	-4.3116	1.62e-05	0.00742924
ENSECAG00000038840		124.038	-1.06267	0.2891	-3.67579	0.000237118	0.0267086
ENSECAG00000039454	CACTIN	123.225	-1.0752	0.308091	-3.48987	0.000483247	0.0417059
ENSECAG00000016027	HAUS7	108.003	-1.07525	0.265939	-4.04322	5.27e-05	0.0127401
ENSECAG00000007527	ADAMTS7	244.324	-1.08513	0.268153	-4.04667	5.2e-05	0.0127401
ENSECAG00000024012	AARS2	534.66	-1.08568	0.305866	-3.54954	0.000385902	0.036338
ENSECAG00000000385	GPA33	1521.98	-1.08665	0.195382	-5.56167	2.67e-08	0.000100755
ENSECAG00000038021	MICALL2	432.382	-1.09494	0.292078	-3.74881	0.000177678	0.0234196
ENSECAG00000022195	IGSF8	355.293	-1.11946	0.294519	-3.80098	0.000144127	0.0215432
ENSECAG00000012635	BRAT1	180.051	-1.13539	0.293631	-3.86672	0.000110308	0.0190329
ENSECAG00000010409	LRP3	137.571	-1.1369	0.281178	-4.04333	5.27e-05	0.0127401
ENSECAG00000012075	SH2D3A	310.588	-1.15977	0.298213	-3.88906	0.000100633	0.0187367
ENSECAG00000018904	NOXA1	2245.98	-1.16499	0.28043	-4.15431	3.26e-05	0.0105123
ENSECAG00000024332		172.791	-1.23942	0.353899	-3.50217	0.000461477	0.0405512
ENSECAG00000014404	WDR62	129.688	-1.24611	0.318208	-3.91603	9e-05	0.0171734
ENSECAG00000034000		196.937	-1.27601	0.306005	-4.16991	3.05e-05	0.0100909
ENSECAG00000018501		382.375	-1.28165	0.362393	-3.53663	0.000405265	0.0374264
ENSECAG00000018665	RECQL4	226.793	-1.28413	0.335298	-3.82982	0.000128238	0.0199928
ENSECAG00000015967	ASF1B	80.4125	-1.32199	0.341253	-3.87394	0.000107091	0.0189356
ENSECAG00000032912	ASMTL	869.076	-1.35505	0.360356	-3.76031	0.000169704	0.0232127
ENSECAG00000001342		133.795	-1.35658	0.391065	-3.46895	0.000522501	0.0445164
ENSECAG00000005186		205.383	-1.36631	0.387526	-3.52572	0.000422335	0.0383719
ENSECAG00000039989	METTL26	79.384	-1.37876	0.390543	-3.53036	0.000415	0.0380828
ENSECAG00000020898	RELB	176.515	-1.38968	0.389725	-3.56581	0.000362735	0.035199
ENSECAG00000032004	FOXA2	75.4042	-1.53195	0.444568	-3.44593	0.000569101	0.0463561
ENSECAG00000028351	HES6	94.7715	-1.5365	0.302634	-5.07711	3.83e-07	0.000694551
ENSECAG00000010913		293.374	-1.56273	0.40287	-3.87898	0.000104895	0.0189356
ENSECAG00000017304	MAPK8IP2	70.2287	-1.56746	0.441803	-3.54787	0.000388356	0.036338
ENSECAG00000016012		66.585	-1.57443	0.350349	-4.49388	6.99e-06	0.00405606
ENSECAG00000006077	POLD1	624.799	-1.66585	0.388221	-4.29098	1.78e-05	0.00758595
ENSECAG00000008555		219.97	-1.67152	0.453933	-3.68231	0.000231128	0.0265962
ENSECAG00000018699	CHTF18	53.378	-1.73152	0.374018	-4.62952	3.67e-06	0.00241551
ENSECAG00000000296	LAMC3	23.0694	-1.75625	0.488592	-3.59451	0.000325008	0.0328235
ENSECAG00000013081	MMP9	158.82	-1.77224	0.366306	-4.83813	1.31e-06	0.00136186
ENSECAG00000009562	ZC3H12A	294.003	-1.80437	0.381711	-4.72705	2.28e-06	0.00173837
ENSECAG00000035575		344.429	-1.87049	0.411401	-4.54663	5.45e-06	0.00343629
ENSECAG00000009690	DNMT3L	25.6361	-1.95533	0.503596	-3.88274	0.000103287	0.0189356
ENSECAG00000020358		1337.48	-2.02161	0.494918	-4.08474	4.41e-05	0.0124802
ENSECAG00000032560		455.654	-2.17606	0.451115	-4.82374	1.41e-06	0.00136186
ENSECAG00000014993	SCNN1B	66.7427	-2.30319	0.626678	-3.67523	0.000237631	0.0267086
ENSECAG00000014758	DUOXA2	242.664	-2.3342	0.602116	-3.87667	0.000105897	0.0189356
ENSECAG00000009934	KCNH3	27.6798	-2.33723	0.622882	-3.75228	0.000175231	0.0234196
ENSECAG00000015275		102.554	-2.37605	0.430782	-5.51567	3.47e-08	0.000100755
ENSECAG00000016970		143.821	-2.53689	0.682183	-3.71878	0.000200185	0.0243906
ENSECAG00000034956		14.7416	-2.53708	0.679252	-3.73511	0.000187631	0.0239733
ENSECAG00000002935	KCNF1	104.816	-2.64971	0.639914	-4.14073	3.46e-05	0.0109121
ENSECAG00000037408		35.7032	-2.72487	0.704967	-3.86525	0.000110977	0.0190329
ENSECAG00000006095		221.811	-2.73612	0.473771	-5.77519	7.69e-09	5.57e-05
ENSECAG00000029378		110.614	-2.78248	0.641009	-4.34078	1.42e-05	0.0068618
ENSECAG00000008654		31.0001	-2.83668	0.735869	-3.85487	0.00011579	0.0190329
ENSECAG00000019503	KIF12	40.0251	-2.96819	0.808325	-3.67202	0.000240641	0.0268018
ENSECAG00000027808	PLCXD1	17.2379	-3.04421	0.766304	-3.97259	7.11e-05	0.0143168
ENSECAG00000029414		27.8362	-3.10503	0.560311	-5.54162	3e-08	0.000100755
ENSECAG00000019249	PRKCG	25.9585	-3.11616	0.850021	-3.66598	0.000246397	0.0268018
ENSECAG00000009260	MPTX1	56.8524	-3.16076	0.846945	-3.73195	0.000190004	0.0239733
ENSECAG00000020763	MGST1	321.369	-3.49339	0.426962	-8.18198	2.79e-16	4.05e-12
ENSECAG00000023889	SYT13	16.6624	-3.51922	1.02122	-3.4461	0.000568736	0.0463561
ENSECAG00000034339		888.264	-4.40313	0.92372	-4.76674	1.87e-06	0.00159685
ENSECAG00000002550		24.7402	-4.53235	1.10897	-4.08701	4.37e-05	0.0124802
ENSECAG00000004473		8.28326	-5.68484	1.51347	-3.75616	0.000172544	0.0233805
ENSECAG00000007755		12.106	-6.05013	1.51631	-3.99003	6.61e-05	0.0136101
ENSECAG00000032244		8.42905	-6.14415	1.56271	-3.93172	8.43e-05	0.0165248
ENSECAG00000039930		16.4413	-6.64703	1.85826	-3.57701	0.000347542	0.034279
ENSECAG00000036195		845.9	-7.54198	1.54044	-4.896	9.78e-07	0.00118176
ENSECAG00000029274		3607.11	-8.90629	1.67076	-5.33067	9.79e-08	0.000202677
ENSECAG00000014463	ABO	497.08	-9.75246	2.0175	-4.83393	1.34e-06	0.00136186

## Sheet: Table S8
Table S8: Differentially Expressed Genes Right Dorsal Colon versus Pelvic Flexure
RDC vs PF Ensembl ID	Gene Name	baseMean	log2FoldChange	lfcSE	stat	pvalue	padj
ENSECAG00000033822		586.166	8.21753	1.84772	4.44739	8.69e-06	0.00505554
ENSECAG00000002962	ADIPOQ	51.1997	5.99572	1.36134	4.40428	1.06e-05	0.00576185
ENSECAG00000013202	PLIN1	9.77106	5.96242	1.59569	3.73659	0.000186533	0.0367215
ENSECAG00000011222	NGEF	38.1463	5.79293	1.37994	4.19795	2.69e-05	0.0115433
ENSECAG00000033827		22.542	5.51537	1.35447	4.07196	4.66e-05	0.0158173
ENSECAG00000033736		8.46377	5.20679	1.44117	3.61289	0.0003028	0.0488966
ENSECAG00000033828		2393.9	4.14849	0.887857	4.67247	2.98e-06	0.0024338
ENSECAG00000021847	PPP1R17	18.7463	3.53744	0.983909	3.59529	0.00032403	0.0494624
ENSECAG00000024845	PI16	20.2097	3.32851	0.801992	4.15031	3.32e-05	0.0122896
ENSECAG00000029882		43.5232	3.2305	0.693015	4.66151	3.14e-06	0.00243439
ENSECAG00000013195	ASPG	424.091	3.22652	0.569875	5.6618	1.5e-08	6.74e-05
ENSECAG00000030556		12.067	3.21007	0.846684	3.79134	0.000149838	0.0333373
ENSECAG00000031280		3879.87	3.11094	0.842553	3.69227	0.000222257	0.0416055
ENSECAG00000024829	CCDC172	11.9315	3.10976	0.856929	3.62896	0.000284561	0.0482746
ENSECAG00000012768		27.4499	3.08443	0.577782	5.3384	9.38e-08	0.000138829
ENSECAG00000021278	CFAP43	29.3188	3.02942	0.793643	3.81711	0.000135023	0.031414
ENSECAG00000008335	PDK4	1084.65	3.00965	0.502379	5.99079	2.09e-09	1.7e-05
ENSECAG00000012889	TMEM108	37.1306	2.75948	0.763225	3.61555	0.000299705	0.0488966
ENSECAG00000022699	PKHD1	8.39828	2.68156	0.740151	3.623	0.000291209	0.048893
ENSECAG00000007171	FGL1	20.729	2.62301	0.584575	4.48704	7.22e-06	0.00453025
ENSECAG00000039865		3202.51	2.60243	0.497568	5.23031	1.69e-07	0.000229667
ENSECAG00000034702	DEFB1	143.431	2.59068	0.702932	3.68553	0.000228229	0.0417317
ENSECAG00000023898	ASGR2	33.99	2.51942	0.672912	3.74405	0.000181075	0.0367215
ENSECAG00000014239	PTGER3	15.1893	2.50447	0.599272	4.1792	2.93e-05	0.0115792
ENSECAG00000022656		15.8363	2.40038	0.624616	3.84296	0.00012156	0.0292894
ENSECAG00000014287	OMD	66.6522	2.29837	0.423878	5.42225	5.89e-08	0.000119812
ENSECAG00000016169	COL6A6	193.41	2.1926	0.586952	3.73557	0.000187289	0.0367215
ENSECAG00000000024	CHRNA6	16.8864	2.18042	0.549622	3.96712	7.27e-05	0.0197458
ENSECAG00000020693	HIF3A	52.2273	2.16306	0.463025	4.67159	2.99e-06	0.0024338
ENSECAG00000028459		96.3454	2.15156	0.491967	4.37337	1.22e-05	0.00642723
ENSECAG00000011256		116.521	2.0644	0.386248	5.34475	9.05e-08	0.000138829
ENSECAG00000011719	MMRN1	1648.95	2.05037	0.41657	4.92204	8.56e-07	0.000871789
ENSECAG00000033399	TSC22D3	551.356	1.85096	0.390933	4.73472	2.19e-06	0.00210146
ENSECAG00000025101	NELL2	1647.61	1.82832	0.430213	4.24981	2.14e-05	0.00967887
ENSECAG00000012826	CDO1	73.9756	1.81117	0.386255	4.68905	2.74e-06	0.0024338
ENSECAG00000009303	GFPT2	554.317	1.78101	0.47977	3.71221	0.000205455	0.0393651
ENSECAG00000011339		53.871	1.76217	0.440057	4.00442	6.22e-05	0.018409
ENSECAG00000008881	LYVE1	308.768	1.75934	0.434562	4.04855	5.15e-05	0.0164746
ENSECAG00000004810	ADRB2	24.7174	1.75876	0.442299	3.9764	7e-05	0.019313
ENSECAG00000024137	ENDOU	66.7453	1.74646	0.471406	3.70478	0.000211571	0.0400657
ENSECAG00000016862	SLC25A33	179.515	1.7451	0.477414	3.65531	0.000256875	0.0454724
ENSECAG00000004698	PTGR1	1197.61	1.74066	0.387956	4.48673	7.23e-06	0.00453025
ENSECAG00000010245	ZNF365	24.8063	1.67714	0.440426	3.808	0.000140093	0.0316884
ENSECAG00000000323	ABCA10	77.3532	1.63113	0.45184	3.60996	0.000306241	0.0488966
ENSECAG00000012685	SLC10A6	41.2551	1.58781	0.413951	3.83575	0.000125184	0.029547
ENSECAG00000022462	GJA5	55.5987	1.56522	0.398363	3.92912	8.53e-05	0.0223953
ENSECAG00000011304	FKBP5	1881.42	1.55456	0.360221	4.31558	1.59e-05	0.007625
ENSECAG00000011493	ARMC12	53.8887	1.54005	0.418164	3.68287	0.000230619	0.0417317
ENSECAG00000036289		435.311	1.48677	0.372824	3.98787	6.67e-05	0.0191438
ENSECAG00000016522	SCG3	87.9023	1.43167	0.348982	4.10243	4.09e-05	0.0144745
ENSECAG00000005730	HPGDS	53.7951	1.39825	0.361883	3.86382	0.000111625	0.0279682
ENSECAG00000001101	SESN1	650.474	1.34342	0.368214	3.64847	0.000263805	0.0457056
ENSECAG00000016047	CPA6	109.211	1.20315	0.307457	3.91322	9.11e-05	0.0231751
ENSECAG00000017697		184.94	1.19672	0.287193	4.16695	3.09e-05	0.0116921
ENSECAG00000018696	PDE2A	380.318	1.08483	0.265332	4.08858	4.34e-05	0.0150392
ENSECAG00000019111	CD163	704.331	1.06006	0.289748	3.65855	0.000253643	0.0453937
ENSECAG00000010909	TNS2	1076.46	1.05627	0.244597	4.31842	1.57e-05	0.007625
ENSECAG00000009134	CAV1	1464.61	0.95873	0.253054	3.78863	0.000151477	0.0333373
ENSECAG00000006991	PECAM1	1241.84	0.953172	0.264439	3.6045	0.00031275	0.049332
ENSECAG00000019376	TMEM100	301.175	0.948383	0.226722	4.18302	2.88e-05	0.0115792
ENSECAG00000024530	RUSC2	464.105	0.910249	0.227124	4.00772	6.13e-05	0.018409
ENSECAG00000022950	NDRG2	200.613	0.898686	0.249777	3.59796	0.000320723	0.0494624
ENSECAG00000028144	TXNIP	28463.3	0.89515	0.20246	4.42138	9.81e-06	0.00550768
ENSECAG00000016580	TPCN1	348.195	0.762711	0.203259	3.75242	0.000175137	0.0365648
ENSECAG00000000385	GPA33	1521.98	-0.720988	0.195626	-3.68554	0.000228222	0.0417317
ENSECAG00000015236	PEDS1	187.236	-0.888328	0.237982	-3.73275	0.000189402	0.0367215
ENSECAG00000015585	TBL2	219.481	-0.981109	0.246485	-3.9804	6.88e-05	0.019313
ENSECAG00000017717		46.6444	-1.16031	0.308443	-3.76184	0.000168669	0.0356746
ENSECAG00000019318		1089.36	-1.40483	0.373297	-3.76331	0.000167682	0.0356746
ENSECAG00000005186		205.383	-1.48782	0.387304	-3.84148	0.000122294	0.0292894
ENSECAG00000023484	SKA1	61.7809	-1.5104	0.367423	-4.11079	3.94e-05	0.0142703
ENSECAG00000008906	PARP15	741.366	-1.5832	0.401061	-3.94752	7.9e-05	0.0210821
ENSECAG00000015275		102.554	-1.65096	0.433261	-3.81054	0.000138666	0.0316884
ENSECAG00000009562	ZC3H12A	294.003	-1.65849	0.382011	-4.34148	1.42e-05	0.00720287
ENSECAG00000006095		221.811	-1.78432	0.475914	-3.74924	0.000177368	0.0365648
ENSECAG00000000288	IL1R2	327.151	-1.78782	0.441623	-4.0483	5.16e-05	0.0164746
ENSECAG00000009315	DHTKD1	216.673	-1.81004	0.449789	-4.02421	5.72e-05	0.0175668
ENSECAG00000023339	LPAR5	59.2485	-1.81961	0.506216	-3.59454	0.000324971	0.0494624
ENSECAG00000008751		79.7558	-1.8354	0.50364	-3.64428	0.000268143	0.0459681
ENSECAG00000007018	ENPP3	38.4076	-1.94766	0.538978	-3.61361	0.000301958	0.0488966
ENSECAG00000010913		293.374	-2.02206	0.402335	-5.02582	5.01e-07	0.000544268
ENSECAG00000020358		1337.48	-2.2535	0.494883	-4.5536	5.27e-06	0.00357858
ENSECAG00000035575		344.429	-2.27088	0.410991	-5.52537	3.29e-08	7.65e-05
ENSECAG00000002935	KCNF1	104.816	-2.46461	0.640393	-3.84858	0.000118804	0.0292894
ENSECAG00000032560		455.654	-2.51369	0.450927	-5.57448	2.48e-08	6.74e-05
ENSECAG00000029321		22.8262	-2.60164	0.720491	-3.61093	0.000305103	0.0488966
ENSECAG00000012752	EPHA4	14.1556	-2.62561	0.652346	-4.02487	5.7e-05	0.0175668
ENSECAG00000027833		127.238	-2.66639	0.596676	-4.46873	7.87e-06	0.00474613
ENSECAG00000007247	ALPK1	15.4388	-2.732	0.647275	-4.22078	2.43e-05	0.0107163
ENSECAG00000008982	PLEKHD1	13.1354	-2.84067	0.701341	-4.05034	5.11e-05	0.0164746
ENSECAG00000016970		143.821	-2.85244	0.681473	-4.1857	2.84e-05	0.0115792
ENSECAG00000020763	MGST1	321.369	-2.87041	0.427775	-6.71009	1.95e-11	3.17e-07
ENSECAG00000019503	KIF12	40.0251	-3.0446	0.808101	-3.7676	0.000164825	0.0356746
ENSECAG00000029414		27.8362	-3.13029	0.560372	-5.5861	2.32e-08	6.74e-05
ENSECAG00000037408		35.7032	-3.22114	0.702582	-4.58472	4.55e-06	0.00336519
ENSECAG00000028855		173.353	-3.86092	0.984296	-3.92252	8.76e-05	0.0226522
ENSECAG00000015992	MUC6	190.733	-3.90036	1.06794	-3.65225	0.000259956	0.0455231
ENSECAG00000023889	SYT13	16.6624	-4.05518	1.01718	-3.98669	6.7e-05	0.0191438
ENSECAG00000034111		378.001	-4.40071	1.22153	-3.60262	0.000315027	0.049332
ENSECAG00000002550		24.7402	-4.628	1.10863	-4.17452	2.99e-05	0.0115792
ENSECAG00000034339		888.264	-4.67037	0.923681	-5.05625	4.28e-07	0.000497396
ENSECAG00000004473		8.28326	-5.65642	1.51402	-3.73603	0.000186948	0.0367215
ENSECAG00000032244		8.42905	-7.09928	1.55481	-4.56601	4.97e-06	0.0035199
ENSECAG00000039930		16.4413	-7.89466	1.85261	-4.26136	2.03e-05	0.00945439
ENSECAG00000036195		845.9	-8.28628	1.54034	-5.37951	7.47e-08	0.00013515
ENSECAG00000029274		3607.11	-9.32449	1.67075	-5.58101	2.39e-08	6.74e-05
ENSECAG00000014463	ABO	497.08	-10.3707	2.01744	-5.14051	2.74e-07	0.000343249

## Sheet: Table S9
Table S9: Enriched Biological Process GO categories Right Ventral Colon versus Pelvic Flexure
RVC vs PF Accension	Biological Process	Fold Enrichment	P-Value
GO:0002729	positive regulation of natural killer cell cytokine production	51.757	0.0379634
GO:0072138	mesenchymal cell proliferation involved in ureteric bud development	51.757	0.0379634
GO:0034635	glutathione transport	38.8177	0.0502964
GO:0098708	glucose import across plasma membrane	38.8177	0.0502964
GO:0002370	natural killer cell cytokine production	38.8177	0.0502964
GO:0061209	cell proliferation involved in mesonephros development	38.8177	0.0502964
GO:0061050	regulation of cell growth involved in cardiac muscle cell development	38.8177	0.0502964
GO:0060129	thyroid-stimulating hormone-secreting cell differentiation	38.8177	0.0502964
GO:0042939	tripeptide transport	38.8177	0.0502964
GO:0002727	regulation of natural killer cell cytokine production	38.8177	0.0502964
GO:0061490	glucose import into cell	38.8177	0.0502964
GO:0038108	negative regulation of appetite by leptin-mediated signaling pathway	38.8177	0.0502964
GO:0043654	recognition of apoptotic cell	31.0542	0.0624721
GO:0098704	carbohydrate import across plasma membrane	31.0542	0.0624721
GO:1903979	negative regulation of microglial cell activation	31.0542	0.0624721
GO:0061049	cell growth involved in cardiac muscle cell development	31.0542	0.0624721
GO:0003298	physiological muscle hypertrophy	31.0542	0.0624721
GO:0097319	carbohydrate import into cell	31.0542	0.0624721
GO:0034651	cortisol biosynthetic process	31.0542	0.0624721
GO:1904659	glucose transmembrane transport	31.0542	0.0624721
GO:0003301	physiological cardiac muscle hypertrophy	31.0542	0.0624721
GO:0035428	hexose transmembrane transport	25.8785	0.0744925
GO:2000064	regulation of cortisol biosynthetic process	25.8785	0.0744925
GO:0014824	artery smooth muscle contraction	25.8785	0.0744925
GO:0032347	regulation of aldosterone biosynthetic process	25.8785	0.0744925
GO:0034219	carbohydrate transmembrane transport	25.8785	0.0744925
GO:2001268	negative regulation of cysteine-type endopeptidase activity involved in apoptotic signaling pathway	25.8785	0.0744925
GO:0032344	regulation of aldosterone metabolic process	25.8785	0.0744925
GO:1905950	monosaccharide transmembrane transport	25.8785	0.0744925
GO:0032353	negative regulation of hormone biosynthetic process	25.8785	0.0744925
GO:0032342	aldosterone biosynthetic process	22.1816	0.0863595
GO:0034650	cortisol metabolic process	22.1816	0.0863595
GO:0014820	tonic smooth muscle contraction	22.1816	0.0863595
GO:0060295	regulation of cilium movement involved in cell motility	22.1816	0.0863595
GO:1902019	regulation of cilium-dependent cell motility	22.1816	0.0863595
GO:0060296	regulation of cilium beat frequency involved in ciliary motility	22.1816	0.0863595
GO:0031946	regulation of glucocorticoid biosynthetic process	22.1816	0.0863595
GO:0006857	oligopeptide transport	22.1816	0.0863595
GO:0032351	negative regulation of hormone metabolic process	22.1816	0.0863595
GO:0006705	mineralocorticoid biosynthetic process	22.1816	0.0863595
GO:0048096	chromatin-mediated maintenance of transcription	22.1816	0.0863595
GO:0071243	cellular response to arsenic-containing substance	19.4089	0.00991457
GO:0055022	negative regulation of cardiac muscle tissue growth	19.4089	0.098075
GO:0097201	negative regulation of transcription from RNA polymerase II promoter in response to stress	19.4089	0.098075
GO:0070099	regulation of chemokine-mediated signaling pathway	19.4089	0.098075
GO:0031943	regulation of glucocorticoid metabolic process	19.4089	0.098075
GO:0010867	positive regulation of triglyceride biosynthetic process	19.4089	0.098075
GO:0061117	negative regulation of heart growth	19.4089	0.098075
GO:0044320	cellular response to leptin stimulus	19.4089	0.098075
GO:2000726	negative regulation of cardiac muscle cell differentiation	19.4089	0.098075
GO:0033210	leptin-mediated signaling pathway	19.4089	0.098075
GO:0032099	negative regulation of appetite	19.4089	0.098075
GO:0032096	negative regulation of response to food	19.4089	0.098075
GO:0046325	negative regulation of glucose import	19.4089	0.098075
GO:0046685	response to arsenic-containing substance	16.6362	0.0134422
GO:0003356	regulation of cilium beat frequency	16.6362	0.0134422
GO:0021756	striatum development	14.5567	0.0174311
GO:0055026	negative regulation of cardiac muscle tissue development	14.5567	0.0174311
GO:0030259	lipid glycosylation	13.7004	0.0195905
GO:2000725	regulation of cardiac muscle cell differentiation	13.7004	0.0195905
GO:0033561	regulation of water loss via skin	13.5018	0.00304099
GO:0003352	regulation of cilium movement	12.9392	0.0218558
GO:0060294	cilium movement involved in cell motility	12.9392	0.0218558
GO:0072337	modified amino acid transport	12.2582	0.0242238
GO:0061436	establishment of skin barrier	11.6453	0.0266916
GO:0045742	positive regulation of epidermal growth factor receptor signaling pathway	11.5016	0.00483732
GO:0046627	negative regulation of insulin receptor signaling pathway	11.0908	0.0292563
GO:0008207	C21-steroid hormone metabolic process	11.0908	0.0292563
GO:1901186	positive regulation of ERBB signaling pathway	10.7083	0.00593068
GO:1900077	negative regulation of cellular response to insulin stimulus	10.5867	0.0319149
GO:0021544	subpallium development	10.5867	0.0319149
GO:0090200	positive regulation of release of cytochrome c from mitochondria	10.5867	0.0319149
GO:0060632	regulation of microtubule-based movement	10.5867	0.0319149
GO:0072348	sulfur compound transport	10.1264	0.0346648
GO:0007288	sperm axoneme assembly	9.70443	0.0375032
GO:0044788	modulation by host of viral process	9.70443	0.0375032
GO:0032743	positive regulation of interleukin-2 production	9.31626	0.0404273
GO:0002504	antigen processing and presentation of peptide or polysaccharide antigen via MHC class II	9.13358	0.0092686
GO:0051085	chaperone mediated protein folding requiring cofactor	8.95794	0.0434346
GO:0071398	cellular response to fatty acid	8.95794	0.0434346
GO:1905207	regulation of cardiocyte differentiation	8.62616	0.0465223
GO:0048662	negative regulation of smooth muscle cell proliferation	8.62616	0.0465223
GO:0045843	negative regulation of striated muscle tissue development	8.31809	0.0496881
GO:0055021	regulation of cardiac muscle tissue growth	8.31809	0.0496881
GO:0051482	positive regulation of cytosolic calcium ion concentration involved in phospholipase C-activating G-protein coupled signaling pathway	8.31809	0.0496881
GO:0051084	'de novo' posttranslational protein folding	8.31809	0.0496881
GO:0048635	negative regulation of muscle organ development	8.03126	0.0529294
GO:0006458	de novo' protein folding	8.03126	0.0529294
GO:0046323	glucose import	7.76355	0.00380687
GO:0001836	release of cytochrome c from mitochondria	7.76355	0.0144707
GO:0042149	cellular response to glucose starvation	7.76355	0.0144707
GO:0001539	cilium or flagellum-dependent cell motility	7.76355	0.0562438
GO:0060285	cilium-dependent cell motility	7.76355	0.0562438
GO:0071827	plasma lipoprotein particle organization	7.51311	0.0596289
GO:0002762	negative regulation of myeloid leukocyte differentiation	7.51311	0.0596289
GO:1901862	negative regulation of muscle tissue development	7.51311	0.0596289
GO:0046889	positive regulation of lipid biosynthetic process	7.46495	0.00438721
GO:0002720	positive regulation of cytokine production involved in immune response	7.39385	0.0165044
GO:2000117	negative regulation of cysteine-type endopeptidase activity	7.39385	0.0165044
GO:0070542	response to fatty acid	7.27833	0.0630823
GO:0045047	protein targeting to ER	7.27833	0.0630823
GO:0034605	cellular response to heat	7.27833	0.0630823
GO:0050891	multicellular organismal water homeostasis	7.05777	0.0186902
GO:0090199	regulation of release of cytochrome c from mitochondria	7.05777	0.0666018
GO:0042181	ketone biosynthetic process	7.05777	0.0666018
GO:0060420	regulation of heart growth	7.05777	0.0666018
GO:0071825	protein-lipid complex subunit organization	7.05777	0.0666018
GO:0097006	regulation of plasma lipoprotein particle levels	6.90093	0.0198403
GO:0055024	regulation of cardiac muscle tissue development	6.90093	0.0198403
GO:0032436	positive regulation of proteasomal ubiquitin-dependent protein catabolic process	6.65447	0.00202902
GO:0003341	cilium movement	6.57928	0.00688175
GO:0030104	water homeostasis	6.46962	0.0235203
GO:0010883	regulation of lipid storage	6.46962	0.0775345
GO:0006692	prostanoid metabolic process	6.46962	0.0775345
GO:0042446	hormone biosynthetic process	6.46962	0.0775345
GO:0006693	prostaglandin metabolic process	6.46962	0.0775345
GO:0000096	sulfur amino acid metabolic process	6.46962	0.0775345
GO:0072599	establishment of protein localization to endoplasmic reticulum	6.46962	0.0775345
GO:0021766	hippocampus development	6.33759	0.0248236
GO:0043154	negative regulation of cysteine-type endopeptidase activity involved in apoptotic process	6.29477	0.0812963
GO:0002228	natural killer cell mediated immunity	6.12912	0.0851134
GO:2000273	positive regulation of receptor activity	6.12912	0.0851134
GO:0015758	glucose transport	6.06527	0.0091445
GO:0048659	smooth muscle cell proliferation	6.06527	0.0091445
GO:1901800	positive regulation of proteasomal protein catabolic process	5.97196	0.0032598
GO:0008645	hexose transport	5.97196	0.00964854
GO:0010827	regulation of glucose transport	5.97196	0.0289626
GO:0055017	cardiac muscle tissue growth	5.97196	0.0889839
GO:1900076	regulation of cellular response to insulin stimulus	5.85928	0.0304184
GO:0009408	response to heat	5.85928	0.0304184
GO:0048002	antigen processing and presentation of peptide antigen	5.82266	0.0929056
GO:1903573	negative regulation of response to endoplasmic reticulum stress	5.82266	0.0929056
GO:0035567	non-canonical Wnt signaling pathway	5.82266	0.0929056
GO:0048660	regulation of smooth muscle cell proliferation	5.79369	0.01071
GO:0015749	monosaccharide transport	5.79369	0.01071
GO:0042058	regulation of epidermal growth factor receptor signaling pathway	5.75078	0.0319122
GO:0046324	regulation of glucose import	5.68064	0.0968767
GO:0031663	lipopolysaccharide-mediated signaling pathway	5.68064	0.0968767
GO:0032410	negative regulation of transporter activity	5.68064	0.0968767
GO:0042093	T-helper cell differentiation	5.68064	0.0968767
GO:0032623	interleukin-2 production	5.68064	0.0968767
GO:1901571	fatty acid derivative transport	5.68064	0.0968767
GO:0071715	icosanoid transport	5.68064	0.0968767
GO:0051289	protein homotetramerization	5.68064	0.0968767
GO:1902106	negative regulation of leukocyte differentiation	5.62576	0.0118442
GO:0035082	axoneme assembly	5.62576	0.0118442
GO:0008643	carbohydrate transport	5.48015	0.0047141
GO:0030316	osteoclast differentiation	5.46729	0.0130527
GO:1903052	positive regulation of proteolysis involved in cellular protein catabolic process	5.41643	0.00495409
GO:0070972	protein localization to endoplasmic reticulum	5.35417	0.0382637
GO:0006910	phagocytosis, recognition	5.35417	0.0382637
GO:0051785	positive regulation of nuclear division	5.35417	0.0382637
GO:1901184	regulation of ERBB signaling pathway	5.35417	0.0382637
GO:0019882	antigen processing and presentation	5.32792	0.0019991
GO:0015908	fatty acid transport	5.3175	0.0143371
GO:1903364	positive regulation of cellular protein catabolic process	5.2762	0.00210054
GO:0071277	cellular response to calcium ion	5.00874	0.0452091
GO:0051262	protein tetramerization	5.00874	0.0452091
GO:0046824	positive regulation of nucleocytoplasmic transport	5.00874	0.0452091
GO:0002367	cytokine production involved in immune response	4.85222	0.0489002
GO:0015718	monocarboxylic acid transport	4.80928	0.00334154
GO:0033077	T cell differentiation in thymus	4.77757	0.0507995
GO:0002702	positive regulation of production of molecular mediator of immune response	4.73387	0.0210939
GO:0002718	regulation of cytokine production involved in immune response	4.70518	0.0527342
GO:0034620	cellular response to unfolded protein	4.67684	0.0219463
GO:0038127	ERBB signaling pathway	4.67684	0.0219463
GO:0021761	limbic system development	4.63495	0.0547041
GO:0007173	epidermal growth factor receptor signaling pathway	4.63495	0.0547041
GO:0033002	muscle cell proliferation	4.43631	0.011314
GO:0090316	positive regulation of intracellular protein transport	4.43631	0.011314
GO:0010508	positive regulation of autophagy	4.39446	0.0117539
GO:0008286	insulin receptor signaling pathway	4.37383	0.0629292
GO:0032434	regulation of proteasomal ubiquitin-dependent protein catabolic process	4.35339	0.0122053
GO:0042102	positive regulation of T cell proliferation	4.31308	0.0650702
GO:2001243	negative regulation of intrinsic apoptotic signaling pathway	4.254	0.0672445
GO:0035710	CD4-positive, alpha-beta T cell activation	4.254	0.0672445
GO:0006986	response to unfolded protein	4.21932	0.0305651
GO:0010565	regulation of cellular ketone metabolic process	4.21932	0.0305651
GO:0008637	apoptotic mitochondrial changes	4.19651	0.0694516
GO:0046634	regulation of alpha-beta T cell activation	4.19651	0.0694516
GO:0050852	T cell receptor signaling pathway	4.17395	0.0316295
GO:1905897	regulation of response to endoplasmic reticulum stress	4.14056	0.0716913
GO:1900182	positive regulation of protein localization to nucleus	4.08608	0.0739632
GO:0001578	microtubule bundle formation	4.04351	0.0349524
GO:0021537	telencephalon development	4.01563	0.00183236
GO:0046890	regulation of lipid biosynthetic process	4.01563	0.0168059
GO:0061136	regulation of proteasomal protein catabolic process	3.99594	0.00817009
GO:0051092	positive regulation of NF-kappaB transcription factor activity	3.94757	0.0179651
GO:0050729	positive regulation of inflammatory response	3.88177	0.0833648
GO:0035967	cellular response to topologically incorrect protein	3.84334	0.0409245
GO:0045834	positive regulation of lipid metabolic process	3.84334	0.0409245
GO:0051091	positive regulation of sequence-specific DNA binding transcription factor activity	3.82441	0.00123445
GO:1903707	negative regulation of hemopoiesis	3.80566	0.0421842
GO:0002761	regulation of myeloid leukocyte differentiation	3.7871	0.0882487
GO:0042180	cellular ketone metabolic process	3.74792	0.0110031
GO:0002708	positive regulation of lymphocyte mediated immunity	3.65343	0.0957945
GO:0016202	regulation of striated muscle tissue development	3.61095	0.0983668
GO:0034614	cellular response to reactive oxygen species	3.61095	0.0983668
GO:0002705	positive regulation of leukocyte mediated immunity	3.59423	0.0501989
GO:2000377	regulation of reactive oxygen species metabolic process	3.56126	0.0516106
GO:0045732	positive regulation of protein catabolic process	3.54905	0.00743246
GO:0048871	multicellular organismal homeostasis	3.5423	0.000595363
GO:0009267	cellular response to starvation	3.50235	0.0283597
GO:0000302	response to reactive oxygen species	3.49709	0.0544986
GO:0021543	pallium development	3.49709	0.0544986
GO:1903050	regulation of proteolysis involved in cellular protein catabolic process	3.48364	0.0153337
GO:0031331	positive regulation of cellular catabolic process	3.47621	0.000695847
GO:0035966	response to topologically incorrect protein	3.46587	0.0559749
GO:0007249	I-kappaB kinase/NF-kappaB signaling	3.45047	0.00859821
GO:0002573	myeloid leukocyte differentiation	3.43955	0.0162331
GO:0002250	adaptive immune response	3.41791	0.000239096
GO:0010876	lipid localization	3.39819	0.000461402
GO:1903362	regulation of cellular protein catabolic process	3.3939	0.00937209
GO:0007018	microtubule-based movement	3.37546	0.00292054
GO:0046631	alpha-beta T cell activation	3.37546	0.0605321
GO:0002700	regulation of production of molecular mediator of immune response	3.37546	0.0605321
GO:0071222	cellular response to lipopolysaccharide	3.28037	0.0361138
GO:0002274	myeloid leukocyte activation	3.28037	0.0361138
GO:0051090	regulation of sequence-specific DNA binding transcription factor activity	3.27682	0.000634842
GO:0071216	cellular response to biotic stimulus	3.27378	0.0201991
GO:0032874	positive regulation of stress-activated MAPK cascade	3.26199	0.0669054
GO:0031668	cellular response to extracellular stimulus	3.21567	0.0218405
GO:0070304	positive regulation of stress-activated protein kinase signaling cascade	3.20808	0.0702179
GO:0071248	cellular response to metal ion	3.20808	0.0702179
GO:0043123	positive regulation of I-kappaB kinase/NF-kappaB signaling	3.18178	0.0719053
GO:0050851	antigen receptor-mediated signaling pathway	3.17806	0.0229683
GO:0071219	cellular response to molecule of bacterial origin	3.16879	0.0409345
GO:0043122	regulation of I-kappaB kinase/NF-kappaB signaling	3.15958	0.023562
GO:0034599	cellular response to oxidative stress	3.15958	0.023562
GO:0030217	T cell differentiation	3.15271	0.0136503
GO:0046942	carboxylic acid transport	3.14738	0.00795378
GO:0015849	organic acid transport	3.14738	0.00795378
GO:0032388	positive regulation of intracellular transport	3.14738	0.0419432
GO:0009991	response to extracellular stimulus	3.14314	0.00464552
GO:0042594	response to starvation	3.12626	0.0429669
GO:0031669	cellular response to nutrient levels	3.10542	0.0440055
GO:0033157	regulation of intracellular protein transport	3.08777	0.0259928
GO:0006457	protein folding	3.08485	0.0450598
GO:2001242	regulation of intrinsic apoptotic signaling pathway	3.08077	0.0788602
GO:0031667	response to nutrient levels	3.07806	0.00902927
GO:0050878	regulation of body fluid levels	3.06456	0.00925827
GO:1902105	regulation of leukocyte differentiation	3.05953	0.0157282
GO:0048754	branching morphogenesis of an epithelial tube	3.05651	0.0806497
GO:0009896	positive regulation of catabolic process	3.04913	0.00119101
GO:2001235	positive regulation of apoptotic signaling pathway	3.03264	0.0824593
GO:0043406	positive regulation of MAP kinase activity	3.03264	0.0824593
GO:0071496	cellular response to external stimulus	3.01497	0.0172321
GO:0030900	forebrain development	3.00913	0.0061422
GO:0051346	negative regulation of hydrolase activity	3.00248	0.0292773
GO:0006869	lipid transport	2.98598	0.00643327
GO:0032869	cellular response to insulin stimulus	2.98598	0.0861382
GO:0044242	cellular lipid catabolic process	2.95352	0.0313705
GO:0071241	cellular response to inorganic substance	2.94074	0.089896
GO:0060491	regulation of cell projection assembly	2.91863	0.0918041
GO:0006979	response to oxidative stress	2.9077	0.00764545
GO:0051222	positive regulation of protein transport	2.89068	0.0343134
GO:0051259	protein oligomerization	2.84528	0.0366379
GO:0002429	immune response-activating cell surface receptor signaling pathway	2.83046	0.037428
GO:0097193	intrinsic apoptotic signaling pathway	2.81033	0.0240324
GO:0015711	organic anion transport	2.79082	0.00620523
GO:0032496	response to lipopolysaccharide	2.7727	0.0407176
GO:0042176	regulation of protein catabolic process	2.76372	0.0066327
GO:0006954	inflammatory response	2.75425	0.000718772
GO:0051403	stress-activated MAPK cascade	2.70821	0.0706933
GO:0002768	immune response-regulating cell surface receptor signaling pathway	2.70372	0.0450817
GO:0002449	lymphocyte mediated immunity	2.70036	0.0291031
GO:1904951	positive regulation of establishment of protein localization	2.67709	0.0464695
GO:0097190	apoptotic signaling pathway	2.61693	0.0018241
GO:0051251	positive regulation of lymphocyte activation	2.59868	0.0344924
GO:0031098	stress-activated protein kinase signaling cascade	2.58785	0.0821462
GO:0019216	regulation of lipid metabolic process	2.57711	0.0359354
GO:0045862	positive regulation of proteolysis	2.57711	0.0359354
GO:0002237	response to molecule of bacterial origin	2.57558	0.0548451
GO:0010038	response to metal ion	2.57355	0.0836545
GO:0071902	positive regulation of protein serine/threonine kinase activity	2.57355	0.0836545
GO:0002521	leukocyte differentiation	2.5514	0.00343171
GO:0032102	negative regulation of response to external stimulus	2.54543	0.0382626
GO:0022409	positive regulation of cell-cell adhesion	2.53159	0.0882439
GO:0019221	cytokine-mediated signaling pathway	2.50437	0.0186909
GO:0010035	response to inorganic substance	2.50437	0.0277584
GO:0016053	organic acid biosynthetic process	2.49288	0.0619857
GO:0046394	carboxylic acid biosynthetic process	2.49288	0.0619857
GO:0030258	lipid modification	2.49288	0.0619857
GO:1901653	cellular response to peptide	2.49098	0.0929979
GO:0002757	immune response-activating signal transduction	2.47247	0.0201141
GO:0042060	wound healing	2.46897	0.0297144
GO:0007169	transmembrane receptor protein tyrosine kinase signaling pathway	2.46462	0.0046279
GO:0001822	kidney development	2.44797	0.0665509
GO:0002443	leukocyte mediated immunity	2.42611	0.0325166
GO:0002764	immune response-regulating signaling pathway	2.40357	0.0236664
GO:0060562	epithelial tube morphogenesis	2.37963	0.0511587
GO:0048638	regulation of developmental growth	2.37314	0.0752917
GO:0002694	regulation of leukocyte activation	2.36361	0.0091331
GO:0072001	renal system development	2.36282	0.0764104
GO:0007420	brain development	2.35769	0.00659096
GO:0051249	regulation of lymphocyte activation	2.35259	0.0187798
GO:0051235	maintenance of location	2.35259	0.0768709
GO:0043065	positive regulation of apoptotic process	2.34077	0.0138217
GO:0042110	T cell activation	2.33331	0.0198312
GO:1901652	response to peptide	2.3324	0.0797231
GO:0031349	positive regulation of defense response	2.32616	0.0568813
GO:0043068	positive regulation of programmed cell death	2.32326	0.0143138
GO:0050863	regulation of T cell activation	2.30275	0.0835948
GO:0002696	positive regulation of leukocyte activation	2.29182	0.0604214
GO:0044283	small molecule biosynthetic process	2.2834	0.0226189
GO:1903829	positive regulation of cellular protein localization	2.27384	0.0872307
GO:0002460	adaptive immune response based on somatic recombination of immune receptors built from immunoglobulin superfamily domains	2.26437	0.0891193
GO:0016042	lipid catabolic process	2.25849	0.0641948
GO:0031329	regulation of cellular catabolic process	2.25497	0.00938891
GO:0006874	cellular calcium ion homeostasis	2.25393	0.0466256
GO:0002253	activation of immune response	2.23558	0.0255398
GO:0006820	anion transport	2.22877	0.0190936
GO:0051223	regulation of protein transport	2.22451	0.0364055
GO:1901701	cellular response to oxygen-containing compound	2.21816	0.00229815
GO:0030162	regulation of proteolysis	2.21816	0.0144733
GO:0050865	regulation of cell activation	2.21816	0.0144733
GO:0002683	negative regulation of immune system process	2.21816	0.0365328
GO:0050867	positive regulation of cell activation	2.21816	0.0692703
GO:0071396	cellular response to lipid	2.21184	0.0372746
GO:0050727	regulation of inflammatory response	2.2002	0.0985906
GO:1903706	regulation of hemopoiesis	2.19464	0.0724445
GO:0001568	blood vessel development	2.19132	0.0118078
GO:0055074	calcium ion homeostasis	2.19034	0.0534787
GO:0060322	head development	2.18252	0.0121006
GO:0010942	positive regulation of cell death	2.18179	0.0220158
GO:0009894	regulation of catabolic process	2.17789	0.0050557
GO:0045860	positive regulation of protein kinase activity	2.15654	0.077984
GO:0035239	tube morphogenesis	2.127	0.0822616
GO:0035295	tube development	2.12476	0.019597
GO:0030098	lymphocyte differentiation	2.11974	0.0836284
GO:0030099	myeloid cell differentiation	2.11253	0.0855445
GO:0007417	central nervous system development	2.10495	0.00694316
GO:0022407	regulation of cell-cell adhesion	2.10458	0.064394
GO:0070201	regulation of establishment of protein localization	2.09826	0.0494735
GO:2001233	regulation of apoptotic signaling pathway	2.09826	0.0863547
GO:0090087	regulation of peptide transport	2.0926	0.0500075
GO:1901700	response to oxygen-containing compound	2.09119	0.00108764
GO:0014070	response to organic cyclic compound	2.08885	0.0290626
GO:0046649	lymphocyte activation	2.06477	0.0140558
GO:0032956	regulation of actin cytoskeleton organization	2.0634	0.0930533
GO:0044708	single-organism behavior	2.0634	0.0930533
GO:0045087	innate immune response	2.05657	0.0111559
GO:0072503	cellular divalent inorganic cation homeostasis	2.05506	0.07195
GO:0001944	vasculature development	2.05075	0.0192629
GO:0072358	cardiovascular system development	2.05075	0.0192629
GO:0009611	response to wounding	2.03116	0.0753735
GO:0032870	cellular response to hormone stimulus	2.03116	0.0753735
GO:0006875	cellular metal ion homeostasis	2.01413	0.0468787
GO:0006955	immune response	2.00467	0.00018914
GO:0033993	response to lipid	2.0035	0.0376862
GO:0048514	blood vessel morphogenesis	1.98602	0.0512196
GO:0001525	angiogenesis	1.985	0.0839001
GO:0072507	divalent inorganic cation homeostasis	1.97937	0.0845757
GO:0045321	leukocyte activation	1.97872	0.0120931
GO:0001775	cell activation	1.97731	0.00752541
GO:0007167	enzyme linked receptor protein signaling pathway	1.96269	0.0102509
GO:0030031	cell projection assembly	1.95421	0.0551543
GO:0009617	response to bacterium	1.9224	0.0382786
GO:0001817	regulation of cytokine production	1.91148	0.0396954
GO:0008610	lipid biosynthetic process	1.90623	0.0632974
GO:0051093	negative regulation of developmental process	1.899	0.0172187
GO:0045596	negative regulation of cell differentiation	1.88588	0.0537499
GO:0030097	hemopoiesis	1.88493	0.0227147
GO:0040008	regulation of growth	1.87979	0.0848387
GO:1903827	regulation of cellular protein localization	1.87525	0.0858388
GO:0009968	negative regulation of signal transduction	1.87279	0.00673217
GO:0001816	cytokine production	1.86325	0.0575447
GO:0033554	cellular response to stress	1.84588	0.000646845
GO:0016337	single organismal cell-cell adhesion	1.84407	0.0927783
GO:0048589	developmental growth	1.8405	0.0759606
GO:0006915	apoptotic process	1.84035	0.00293788
GO:0071345	cellular response to cytokine stimulus	1.83836	0.0506594
GO:0007166	cell surface receptor signaling pathway	1.82717	4.63052e-05
GO:0048878	chemical homeostasis	1.81816	0.0137238
GO:0080135	regulation of cellular response to stress	1.81603	0.0665754
GO:0044093	positive regulation of molecular function	1.81033	0.00445406
GO:0055065	metal ion homeostasis	1.8093	0.0818461
GO:0042981	regulation of apoptotic process	1.80548	0.00824132
GO:0030003	cellular cation homeostasis	1.80167	0.085229
GO:0034097	response to cytokine	1.7995	0.0475752
GO:0048534	hematopoietic or lymphoid organ development	1.78729	0.0341383
GO:0032270	positive regulation of cellular protein metabolic process	1.78548	0.00438976
GO:0051241	negative regulation of multicellular organismal process	1.78364	0.0198422
GO:0008285	negative regulation of cell proliferation	1.77915	0.0909684
GO:0043067	regulation of programmed cell death	1.77497	0.00994383
GO:0000226	microtubule cytoskeleton organization	1.77115	0.0764147
GO:0070887	cellular response to chemical stimulus	1.77031	8.12646e-05
GO:0010648	negative regulation of cell communication	1.76993	0.0123109
GO:0023057	negative regulation of signaling	1.76627	0.0125781
GO:0040007	growth	1.76444	0.0540151
GO:0006873	cellular ion homeostasis	1.7608	0.0946657
GO:0007017	microtubule-based process	1.75944	0.0383478
GO:0012501	programmed cell death	1.75589	0.00454746
GO:0048585	negative regulation of response to stimulus	1.75264	0.00558144
GO:0002376	immune system process	1.75258	0.000127093
GO:0072359	circulatory system development	1.75118	0.0278618
GO:0050778	positive regulation of immune response	1.75118	0.0812504
GO:0048584	positive regulation of response to stimulus	1.75016	0.000624158
GO:0051247	positive regulation of protein metabolic process	1.74182	0.00506068
GO:0019725	cellular homeostasis	1.73073	0.0610288
GO:0080134	regulation of response to stress	1.72357	0.0136386
GO:1901698	response to nitrogen compound	1.7157	0.0906042
GO:0006952	defense response	1.71255	0.007479
GO:0010941	regulation of cell death	1.7094	0.012607
GO:0032101	regulation of response to external stimulus	1.70483	0.0791832
GO:0006950	response to stress	1.70123	1.11918e-05
GO:0040012	regulation of locomotion	1.70078	0.0416064
GO:0051336	regulation of hydrolase activity	1.67559	0.0636315
GO:0002520	immune system development	1.67408	0.0547377
GO:0009719	response to endogenous stimulus	1.67387	0.0252183
GO:0042592	homeostatic process	1.67144	0.00737292
GO:0043085	positive regulation of catalytic activity	1.66759	0.0413456
GO:0009967	positive regulation of signal transduction	1.66457	0.0144173
GO:0071495	cellular response to endogenous stimulus	1.65967	0.0429164
GO:0043436	oxoacid metabolic process	1.65596	0.0507561
GO:0044765	single-organism transport	1.65015	0.00114826
GO:0071310	cellular response to organic substance	1.64681	0.00359145
GO:0010033	response to organic substance	1.64531	0.00103521
GO:0008219	cell death	1.63075	0.0117191
GO:0006082	organic acid metabolic process	1.62939	0.0570849
GO:2000145	regulation of cell motility	1.61516	0.0804193
GO:0048583	regulation of response to stimulus	1.6142	5.81919e-05
GO:0051270	regulation of cellular component movement	1.6028	0.073554
GO:1902578	single-organism localization	1.59401	0.0016597
GO:0019752	carboxylic acid metabolic process	1.58224	0.0913006
GO:0042127	regulation of cell proliferation	1.58019	0.0326746
GO:0050790	regulation of catalytic activity	1.56898	0.0211029
GO:0009966	regulation of signal transduction	1.56804	0.00198743
GO:0071702	organic substance transport	1.564	0.00694672
GO:0042221	response to chemical	1.55827	0.000477137
GO:0044711	single-organism biosynthetic process	1.55426	0.0550154
GO:0065009	regulation of molecular function	1.54436	0.00742415
GO:2000026	regulation of multicellular organismal development	1.54419	0.0197999
GO:0002682	regulation of immune system process	1.5332	0.0486358
GO:0031401	positive regulation of protein modification process	1.53228	0.0777405
GO:0035556	intracellular signal transduction	1.52826	0.00606366
GO:0010647	positive regulation of cell communication	1.52585	0.0360236
GO:0031325	positive regulation of cellular metabolic process	1.5216	0.00354363
GO:0023056	positive regulation of signaling	1.5175	0.0380308
GO:0009893	positive regulation of metabolic process	1.51378	0.00238592
GO:0006811	ion transport	1.50483	0.0571203
GO:0008283	cell proliferation	1.50456	0.0413532
GO:0040011	locomotion	1.50436	0.0299034
GO:1902531	regulation of intracellular signal transduction	1.50223	0.0419797
GO:0050793	regulation of developmental process	1.48743	0.0145288
GO:0009605	response to external stimulus	1.4796	0.0192927
GO:0051128	regulation of cellular component organization	1.4537	0.0181156
GO:0010604	positive regulation of macromolecule metabolic process	1.45334	0.00999771
GO:0051716	cellular response to stimulus	1.44801	3.45062e-06
GO:0051674	localization of cell	1.44662	0.0657099
GO:0048870	cell motility	1.44662	0.0657099
GO:0048522	positive regulation of cellular process	1.44166	0.000373355
GO:0051239	regulation of multicellular organismal process	1.43575	0.0147846
GO:0007165	signal transduction	1.43537	0.000199455
GO:0050896	response to stimulus	1.43251	4.5173e-08
GO:0010646	regulation of cell communication	1.42678	0.0101827
GO:0032879	regulation of localization	1.42627	0.0235714
GO:0065008	regulation of biological quality	1.42112	0.00505159
GO:0023051	regulation of signaling	1.41547	0.0116798
GO:0048513	animal organ development	1.41327	0.0131363
GO:0048518	positive regulation of biological process	1.39363	0.000428241
GO:0006928	movement of cell or subcellular component	1.38977	0.0625438
GO:0007154	cell communication	1.37437	0.000547351
GO:0009056	catabolic process	1.36626	0.0515168
GO:0023052	signaling	1.35305	0.00113502
GO:0044700	single organism signaling	1.34859	0.00139161
GO:0048519	negative regulation of biological process	1.3424	0.00606193
GO:0006810	transport	1.33418	0.0129528
GO:0048731	system development	1.31049	0.0183796
GO:0033036	macromolecule localization	1.30569	0.0712072
GO:0048523	negative regulation of cellular process	1.30065	0.0212046
GO:0009653	anatomical structure morphogenesis	1.29202	0.094311
GO:0051179	localization	1.28941	0.00528336
GO:0051234	establishment of localization	1.27958	0.0286496
GO:0007275	multicellular organism development	1.26614	0.0310133
GO:0031323	regulation of cellular metabolic process	1.2175	0.0287431
GO:0044767	single-organism developmental process	1.20944	0.0492957
GO:0044707	single-multicellular organism process	1.2082	0.0462171
GO:0048856	anatomical structure development	1.19756	0.0687619
GO:0019222	regulation of metabolic process	1.19439	0.035318
GO:0032502	developmental process	1.18928	0.0669092
GO:0080090	regulation of primary metabolic process	1.16163	0.0886041
GO:0044763	single-organism cellular process	1.12402	0.0268296
GO:0050794	regulation of cellular process	1.10253	0.0632698
GO:0050789	regulation of biological process	1.09589	0.0596144
GO:0044699	single-organism process	1.08873	0.0253385

## Sheet: Table S10
Table S10: Enriched Biological Process GO categories Left Ventral Colon versus Pelvic Flexure
LVC vs PF Accession	Biological Process	Fold Enrichment	P-Value
GO:0035025	positive regulation of Rho protein signal transduction	32.0325	0.0592104
GO:0043154	negative regulation of cysteine-type endopeptidase activity involved in apoptotic process	20.7779	0.0898408
GO:0006958	complement activation, classical pathway	16.0163	0.0143533
GO:0002455	humoral immune response mediated by circulating immunoglobulin	14.2367	0.0179358
GO:0006956	complement activation	12.5345	0.0227714
GO:0072376	protein activation cascade	11.1958	0.028082
GO:0016064	immunoglobulin mediated immune response	8.4173	0.0471997
GO:0019724	B cell mediated immunity	8.35631	0.0478185
GO:0007369	gastrulation	8.23693	0.049065
GO:0046578	regulation of Ras protein signal transduction	7.29855	0.0608003
GO:2001234	negative regulation of apoptotic signaling pathway	6.94681	0.0662973
GO:0006959	humoral immune response	6.65611	0.0206177
GO:0051346	negative regulation of hydrolase activity	6.37111	0.077031
GO:0051056	regulation of small GTPase mediated signal transduction	6.19984	0.0807251
GO:0002250	adaptive immune response	6.04387	0.00839339
GO:0006909	phagocytosis	5.88352	0.088276
GO:0043086	negative regulation of catalytic activity	4.12215	0.0683156
GO:1902532	negative regulation of intracellular signal transduction	3.81529	0.0819068
GO:0009968	negative regulation of signal transduction	3.37184	0.00740542
GO:0006955	immune response	3.30852	0.00105605
GO:0010648	negative regulation of cell communication	3.18665	0.00997246
GO:0023057	negative regulation of signaling	3.18006	0.0100807
GO:0002376	immune system process	2.95401	9.62971e-05
GO:0048585	negative regulation of response to stimulus	2.57117	0.0291937
GO:0006952	defense response	2.19831	0.0864287
GO:0033554	cellular response to stress	2.15043	0.0659722
GO:0006950	response to stress	2.00551	0.00873503
GO:0010646	regulation of cell communication	1.68929	0.0913102
GO:0009893	positive regulation of metabolic process	1.68257	0.0932515
GO:0023051	regulation of signaling	1.6759	0.0952187
GO:0048583	regulation of response to stimulus	1.6492	0.0682673
GO:0048518	positive regulation of biological process	1.59882	0.0226153
GO:0048522	positive regulation of cellular process	1.54335	0.0591882
GO:0050896	response to stimulus	1.49611	0.00601095
GO:0060255	regulation of macromolecule metabolic process	1.47365	0.04957
GO:0051716	cellular response to stimulus	1.44767	0.0404215
GO:0031323	regulation of cellular metabolic process	1.40917	0.086074
GO:0019222	regulation of metabolic process	1.37025	0.0936533
GO:0050794	regulation of cellular process	1.31012	0.0230067
GO:0043170	macromolecule metabolic process	1.30591	0.0536149
GO:0050789	regulation of biological process	1.26471	0.0329872
GO:0065007	biological regulation	1.22661	0.0448312

[truncated: 3 more sheets: Table S11, Table S12, Table S13]
